# Supplementary material for: Direct PCR Offers a Fast and Reliable Alternative to Conventional DNA Isolation Methods for Gut Microbiomes
Source: mSystems. 2017 Nov 21;2(6):e00132-17. doi: 10.1128/mSystems.00132-17 (PMC5698494; doi:10.1128/mSystems.00132-17)
Supplement: TABLE S1 [file sys006172153st1.xls]

## Sheet: Table S1
SampleID	Type	Method	ID	ReplicateExtr	ReplicatePCR	SeqRun
D.run1.Ce.H.1027.na.S	Cecum	DirectPCR	1027	S	NA	Run1
D.run1.Cl.H.1027.na.S	Cloaca	DirectPCR	1027	S	NA	Run1
D.run1.Co.H.1027.na.S	Colon	DirectPCR	1027	S	NA	Run1
D.run1.Fa.na.1027.667.S	Feces	DirectPCR	1027	S	NA	Run1
D.run1.Il.H.1027.na.S	Ileum	DirectPCR	1027	S	NA	Run1
E.run1.Ce.H.1027.na.S	Cecum	Extraction	1027	S	NA	Run1
E.run1.Cl.H.1027.na.S	Cloaca	Extraction	1027	S	NA	Run1
E.run1.Co.H.1027.na.S	Colon	Extraction	1027	S	NA	Run1
E.run1.Fa.na.1027.667.S	Feces	Extraction	1027	S	NA	Run1
E.run1.Il.H.1027.na.S	Ileum	Extraction	1027	S	NA	Run1
D.run1.Ce.H.1030.na.S	Cecum	DirectPCR	1030	S	NA	Run1
D.run1.Cl.H.1030.na.S	Cloaca	DirectPCR	1030	S	NA	Run1
D.run1.Co.H.1030.na.S	Colon	DirectPCR	1030	S	NA	Run1
D.run1.Fa.na.1030.602.S	Feces	DirectPCR	1030	S	NA	Run1
D.run1.Il.H.1030.na.S	Ileum	DirectPCR	1030	S	NA	Run1
E.run1.Ce.H.1030.na.S	Cecum	Extraction	1030	S	NA	Run1
E.run1.Cl.H.1030.na.S	Cloaca	Extraction	1030	S	NA	Run1
E.run1.Co.H.1030.na.S	Colon	Extraction	1030	S	NA	Run1
E.run1.Fa.na.1030.602.S	Feces	Extraction	1030	S	NA	Run1
E.run1.Il.H.1030.na.S	Ileum	Extraction	1030	S	NA	Run1
D.run1.Ce.H.1031.na.rep1	Cecum	DirectPCR	1031	rep1	PCR1	Run1
D.run1.Ce.H.1031.na.rep2	Cecum	DirectPCR	1031	rep2	NA	Run1
D.run1.Ce.H.1031.na.repPCR	Cecum	DirectPCR	1031	rep1	PCR2	Run1
D.run1.Cl.H.1031.na.rep1	Cloaca	DirectPCR	1031	rep1	PCR1	Run1
D.run1.Cl.H.1031.na.rep2	Cloaca	DirectPCR	1031	rep2	NA	Run1
D.run1.Cl.H.1031.na.repPCR	Cloaca	DirectPCR	1031	rep1	PCR2	Run1
D.run1.Co.H.1031.na.rep1	Colon	DirectPCR	1031	rep1	PCR1	Run1
D.run1.Co.H.1031.na.rep2	Colon	DirectPCR	1031	rep2	NA	Run1
D.run1.Co.H.1031.na.repPCR	Colon	DirectPCR	1031	rep1	PCR2	Run1
D.run1.Fa.na.1031.535.rep1	Feces	DirectPCR	1031	rep1	PCR1	Run1
D.run1.Fa.na.1031.535.rep2	Feces	DirectPCR	1031	rep2	NA	Run1
D.run1.Fa.na.1031.535.repPCR	Feces	DirectPCR	1031	rep1	PCR2	Run1
D.run1.Il.H.1031.na.rep1	Ileum	DirectPCR	1031	rep1	PCR1	Run1
D.run1.Il.H.1031.na.rep2	Ileum	DirectPCR	1031	rep2	NA	Run1
D.run1.Il.H.1031.na.repPCR	Ileum	DirectPCR	1031	rep1	PCR2	Run1
E.run1.Ce.H.1031.na.rep1	Cecum	Extraction	1031	rep1	PCR1	Run1
E.run1.Ce.H.1031.na.rep2	Cecum	Extraction	1031	rep2	NA	Run1
E.run1.Ce.H.1031.na.repPCR	Cecum	Extraction	1031	rep1	PCR2	Run1
E.run1.Cl.H.1031.na.rep1	Cloaca	Extraction	1031	rep1	PCR1	Run1
E.run1.Cl.H.1031.na.rep2	Cloaca	Extraction	1031	rep2	NA	Run1
E.run1.Cl.H.1031.na.repPCR	Cloaca	Extraction	1031	rep1	PCR2	Run1
E.run1.Co.H.1031.na.rep1	Colon	Extraction	1031	rep1	PCR1	Run1
E.run1.Co.H.1031.na.rep2	Colon	Extraction	1031	rep2	NA	Run1
E.run1.Co.H.1031.na.repPCR	Colon	Extraction	1031	rep1	PCR2	Run1
E.run1.Fa.na.1031.535.rep1	Feces	Extraction	1031	rep1	PCR1	Run1
E.run1.Fa.na.1031.535.rep2	Feces	Extraction	1031	rep2	NA	Run1
E.run1.Fa.na.1031.535.repPCR	Feces	Extraction	1031	rep1	PCR2	Run1
E.run1.Il.H.1031.na.rep1	Ileum	Extraction	1031	rep1	PCR1	Run1
E.run1.Il.H.1031.na.rep2	Ileum	Extraction	1031	rep2	NA	Run1
E.run1.Il.H.1031.na.repPCR	Ileum	Extraction	1031	rep1	PCR2	Run1
D.run1.Ce.H.1064.na.S	Cecum	DirectPCR	1064	S	NA	Run1
D.run1.Cl.H.1064.na.S	Cloaca	DirectPCR	1064	S	NA	Run1
D.run1.Co.H.1064.na.S	Colon	DirectPCR	1064	S	NA	Run1
D.run1.Fa.na.1064.570.S	Feces	DirectPCR	1064	S	NA	Run1
D.run1.Il.H.1064.na.S	Ileum	DirectPCR	1064	S	NA	Run1
E.run1.Ce.H.1064.na.S	Cecum	Extraction	1064	S	NA	Run1
E.run1.Cl.H.1064.na.S	Cloaca	Extraction	1064	S	NA	Run1
E.run1.Co.H.1064.na.S	Colon	Extraction	1064	S	NA	Run1
E.run1.Fa.na.1064.570.S	Feces	Extraction	1064	S	NA	Run1
E.run1.Il.H.1064.na.S	Ileum	Extraction	1064	S	NA	Run1
D.run1.Ce.H.1085.na.S	Cecum	DirectPCR	1085	S	NA	Run1
D.run1.Cl.H.1085.na.S	Cloaca	DirectPCR	1085	S	NA	Run1
D.run1.Co.H.1085.na.S	Colon	DirectPCR	1085	S	NA	Run1
D.run1.Fa.na.1085.743.S	Feces	DirectPCR	1085	S	NA	Run1
D.run1.Il.H.1085.na.S	Ileum	DirectPCR	1085	S	NA	Run1
E.run1.Ce.H.1085.na.S	Cecum	Extraction	1085	S	NA	Run1
E.run1.Cl.H.1085.na.S	Cloaca	Extraction	1085	S	NA	Run1
E.run1.Co.H.1085.na.S	Colon	Extraction	1085	S	NA	Run1
E.run1.Fa.na.1085.743.S	Feces	Extraction	1085	S	NA	Run1
E.run1.Il.H.1085.na.S	Ileum	Extraction	1085	S	NA	Run1
D.run1.Ce.H.1094.na.rep1	Cecum	DirectPCR	1094	rep1	NA	Run1
D.run1.Ce.H.1094.na.rep2	Cecum	DirectPCR	1094	rep2	NA	Run1
D.run1.Cl.H.1094.na.rep1	Cloaca	DirectPCR	1094	rep1	NA	Run1
D.run1.Cl.H.1094.na.rep2	Cloaca	DirectPCR	1094	rep2	NA	Run1
D.run1.Co.H.1094.na.rep1	Colon	DirectPCR	1094	rep1	NA	Run1
D.run1.Co.H.1094.na.rep2	Colon	DirectPCR	1094	rep2	NA	Run1
D.run1.Fa.na.1094.612.rep1	Feces	DirectPCR	1094	rep1	NA	Run1
D.run1.Fa.na.1094.612.rep2	Feces	DirectPCR	1094	rep2	NA	Run1
D.run1.Il.H.1094.na.rep1	Ileum	DirectPCR	1094	rep1	NA	Run1
D.run1.Il.H.1094.na.rep2	Ileum	DirectPCR	1094	rep2	NA	Run1
E.run1.Ce.H.1094.na.rep1	Cecum	Extraction	1094	rep1	NA	Run1
E.run1.Ce.H.1094.na.rep2	Cecum	Extraction	1094	rep2	NA	Run1
E.run1.Cl.H.1094.na.rep1	Cloaca	Extraction	1094	rep1	NA	Run1
E.run1.Cl.H.1094.na.rep2	Cloaca	Extraction	1094	rep2	NA	Run1
E.run1.Co.H.1094.na.rep1	Colon	Extraction	1094	rep1	NA	Run1
E.run1.Co.H.1094.na.rep2	Colon	Extraction	1094	rep2	NA	Run1
E.run1.Fa.na.1094.612.rep1	Feces	Extraction	1094	rep1	NA	Run1
E.run1.Fa.na.1094.612.rep2	Feces	Extraction	1094	rep2	NA	Run1
E.run1.Il.H.1094.na.rep1	Ileum	Extraction	1094	rep1	NA	Run1
E.run1.Il.H.1094.na.rep2	Ileum	Extraction	1094	rep2	NA	Run1
D.run1.Ce.H.1100.na.rep1	Cecum	DirectPCR	1100	rep1	NA	Run1
D.run1.Ce.H.1100.na.rep2	Cecum	DirectPCR	1100	rep2	NA	Run1
D.run1.Cl.H.1100.na.rep1	Cloaca	DirectPCR	1100	rep1	NA	Run1
D.run1.Cl.H.1100.na.rep2	Cloaca	DirectPCR	1100	rep2	NA	Run1
D.run1.Co.H.1100.na.rep1	Colon	DirectPCR	1100	rep1	NA	Run1
D.run1.Co.H.1100.na.rep2	Colon	DirectPCR	1100	rep2	NA	Run1
D.run1.Fa.na.1100.636.rep1	Feces	DirectPCR	1100	rep1	NA	Run1
D.run1.Fa.na.1100.636.rep2	Feces	DirectPCR	1100	rep2	NA	Run1
D.run1.Il.H.1100.na.rep1	Ileum	DirectPCR	1100	rep1	NA	Run1
D.run1.Il.H.1100.na.rep2	Ileum	DirectPCR	1100	rep2	NA	Run1
E.run1.Ce.H.1100.na.rep1	Cecum	Extraction	1100	rep1	NA	Run1
E.run1.Ce.H.1100.na.rep2	Cecum	Extraction	1100	rep2	NA	Run1
E.run1.Cl.H.1100.na.rep1	Cloaca	Extraction	1100	rep1	NA	Run1
E.run1.Cl.H.1100.na.rep2	Cloaca	Extraction	1100	rep2	NA	Run1
E.run1.Co.H.1100.na.rep1	Colon	Extraction	1100	rep1	NA	Run1
E.run1.Co.H.1100.na.rep2	Colon	Extraction	1100	rep2	NA	Run1
E.run1.Fa.na.1100.636.rep1	Feces	Extraction	1100	rep1	NA	Run1
E.run1.Fa.na.1100.636.rep2	Feces	Extraction	1100	rep2	NA	Run1
E.run1.Il.H.1100.na.rep1	Ileum	Extraction	1100	rep1	NA	Run1
E.run1.Il.H.1100.na.rep2	Ileum	Extraction	1100	rep2	NA	Run1
D.run1.Ce.H.1117.na.rep1	Cecum	DirectPCR	1117	rep1	NA	Run1
D.run1.Ce.H.1117.na.rep2	Cecum	DirectPCR	1117	rep2	NA	Run1
D.run1.Cl.H.1117.na.rep1	Cloaca	DirectPCR	1117	rep1	NA	Run1
D.run1.Cl.H.1117.na.rep2	Cloaca	DirectPCR	1117	rep2	NA	Run1
D.run1.Co.H.1117.na.rep1	Colon	DirectPCR	1117	rep1	NA	Run1
D.run1.Co.H.1117.na.rep2	Colon	DirectPCR	1117	rep2	NA	Run1
D.run1.Fa.na.1117.647.rep1	Feces	DirectPCR	1117	rep1	NA	Run1
D.run1.Fa.na.1117.647.rep2	Feces	DirectPCR	1117	rep2	NA	Run1
D.run1.Il.H.1117.na.rep1	Ileum	DirectPCR	1117	rep1	NA	Run1
D.run1.Il.H.1117.na.rep2	Ileum	DirectPCR	1117	rep2	NA	Run1
E.run1.Ce.H.1117.na.rep1	Cecum	Extraction	1117	rep1	NA	Run1
E.run1.Ce.H.1117.na.rep2	Cecum	Extraction	1117	rep2	NA	Run1
E.run1.Cl.H.1117.na.rep1	Cloaca	Extraction	1117	rep1	NA	Run1
E.run1.Cl.H.1117.na.rep2	Cloaca	Extraction	1117	rep2	NA	Run1
E.run1.Co.H.1117.na.rep1	Colon	Extraction	1117	rep1	NA	Run1
E.run1.Co.H.1117.na.rep2	Colon	Extraction	1117	rep2	NA	Run1
E.run1.Fa.na.1117.647.rep1	Feces	Extraction	1117	rep1	NA	Run1
E.run1.Fa.na.1117.647.rep2	Feces	Extraction	1117	rep2	NA	Run1
E.run1.Il.H.1117.na.rep1	Ileum	Extraction	1117	rep1	NA	Run1
E.run1.Il.H.1117.na.rep2	Ileum	Extraction	1117	rep2	NA	Run1
D.run1.Ce.H.1125.na.S	Cecum	DirectPCR	1125	S	NA	Run1
D.run1.Cl.H.1125.na.S	Cloaca	DirectPCR	1125	S	NA	Run1
D.run1.Co.H.1125.na.S	Colon	DirectPCR	1125	S	NA	Run1
D.run1.Fa.na.1125.666.S	Feces	DirectPCR	1125	S	NA	Run1
D.run1.Il.H.1125.na.S	Ileum	DirectPCR	1125	S	NA	Run1
E.run1.Ce.H.1125.na.S	Cecum	Extraction	1125	S	NA	Run1
E.run1.Cl.H.1125.na.S	Cloaca	Extraction	1125	S	NA	Run1
E.run1.Co.H.1125.na.S	Colon	Extraction	1125	S	NA	Run1
E.run1.Fa.na.1125.666.S	Feces	Extraction	1125	S	NA	Run1
E.run1.Il.H.1125.na.S	Ileum	Extraction	1125	S	NA	Run1
D.run1.Ce.H.1136.na.S	Cecum	DirectPCR	1136	S	NA	Run1
D.run1.Cl.H.1136.na.S	Cloaca	DirectPCR	1136	S	NA	Run1
D.run1.Co.H.1136.na.S	Colon	DirectPCR	1136	S	NA	Run1
D.run1.Fa.na.1136.708.S	Feces	DirectPCR	1136	S	NA	Run1
D.run1.Il.H.1136.na.S	Ileum	DirectPCR	1136	S	NA	Run1
E.run1.Ce.H.1136.na.S	Cecum	Extraction	1136	S	NA	Run1
E.run1.Cl.H.1136.na.S	Cloaca	Extraction	1136	S	NA	Run1
E.run1.Co.H.1136.na.S	Colon	Extraction	1136	S	NA	Run1
E.run1.Fa.na.1136.708.S	Feces	Extraction	1136	S	NA	Run1
E.run1.Il.H.1136.na.S	Ileum	Extraction	1136	S	NA	Run1
D.run1.Ce.H.1137.na.S	Cecum	DirectPCR	1137	S	NA	Run1
D.run1.Cl.H.1137.na.S	Cloaca	DirectPCR	1137	S	NA	Run1
D.run1.Co.H.1137.na.S	Colon	DirectPCR	1137	S	NA	Run1
D.run1.Fa.na.1137.706.S	Feces	DirectPCR	1137	S	NA	Run1
D.run1.Il.H.1137.na.S	Ileum	DirectPCR	1137	S	NA	Run1
E.run1.Ce.H.1137.na.S	Cecum	Extraction	1137	S	NA	Run1
E.run1.Cl.H.1137.na.S	Cloaca	Extraction	1137	S	NA	Run1
E.run1.Co.H.1137.na.S	Colon	Extraction	1137	S	NA	Run1
E.run1.Fa.na.1137.706.S	Feces	Extraction	1137	S	NA	Run1
E.run1.Il.H.1137.na.S	Ileum	Extraction	1137	S	NA	Run1
D.run1.Ce.H.1165.na.rep1	Cecum	DirectPCR	1165	rep1	NA	Run1
D.run1.Ce.H.1165.na.rep2	Cecum	DirectPCR	1165	rep2	NA	Run1
D.run1.Cl.H.1165.na.rep1	Cloaca	DirectPCR	1165	rep1	NA	Run1
D.run1.Cl.H.1165.na.rep2	Cloaca	DirectPCR	1165	rep2	NA	Run1
D.run1.Co.H.1165.na.rep1	Colon	DirectPCR	1165	rep1	NA	Run1
D.run1.Co.H.1165.na.rep2	Colon	DirectPCR	1165	rep2	NA	Run1
D.run1.Fa.na.1165.637.rep1	Feces	DirectPCR	1165	rep1	NA	Run1
D.run1.Fa.na.1165.637.rep2	Feces	DirectPCR	1165	rep2	NA	Run1
D.run1.Il.H.1165.na.rep1	Ileum	DirectPCR	1165	rep1	NA	Run1
D.run1.Il.H.1165.na.rep2	Ileum	DirectPCR	1165	rep2	NA	Run1
E.run1.Ce.H.1165.na.rep1	Cecum	Extraction	1165	rep1	NA	Run1
E.run1.Ce.H.1165.na.rep2	Cecum	Extraction	1165	rep2	NA	Run1
E.run1.Cl.H.1165.na.rep1	Cloaca	Extraction	1165	rep1	NA	Run1
E.run1.Cl.H.1165.na.rep2	Cloaca	Extraction	1165	rep2	NA	Run1
E.run1.Co.H.1165.na.rep1	Colon	Extraction	1165	rep1	NA	Run1
E.run1.Co.H.1165.na.rep2	Colon	Extraction	1165	rep2	NA	Run1
E.run1.Fa.na.1165.637.rep1	Feces	Extraction	1165	rep1	NA	Run1
E.run1.Fa.na.1165.637.rep2	Feces	Extraction	1165	rep2	NA	Run1
E.run1.Il.H.1165.na.rep1	Ileum	Extraction	1165	rep1	NA	Run1
E.run1.Il.H.1165.na.rep2	Ileum	Extraction	1165	rep2	NA	Run1
D.run1.Ce.H.1183.na.rep1	Cecum	DirectPCR	1183	rep1	NA	Run1
D.run1.Ce.H.1183.na.rep2	Cecum	DirectPCR	1183	rep2	NA	Run1
D.run1.Cl.H.1183.na.rep1	Cloaca	DirectPCR	1183	rep1	NA	Run1
D.run1.Cl.H.1183.na.rep2	Cloaca	DirectPCR	1183	rep2	NA	Run1
D.run1.Co.H.1183.na.rep1	Colon	DirectPCR	1183	rep1	NA	Run1
D.run1.Co.H.1183.na.rep2	Colon	DirectPCR	1183	rep2	NA	Run1
D.run1.Fa.na.1183.573.rep1	Feces	DirectPCR	1183	rep1	NA	Run1
D.run1.Fa.na.1183.573.rep2	Feces	DirectPCR	1183	rep2	NA	Run1
D.run1.Il.H.1183.na.rep1	Ileum	DirectPCR	1183	rep1	NA	Run1
D.run1.Il.H.1183.na.rep2	Ileum	DirectPCR	1183	rep2	NA	Run1
E.run1.Ce.H.1183.na.rep1	Cecum	Extraction	1183	rep1	NA	Run1
E.run1.Ce.H.1183.na.rep2	Cecum	Extraction	1183	rep2	NA	Run1
E.run1.Cl.H.1183.na.rep1	Cloaca	Extraction	1183	rep1	NA	Run1
E.run1.Cl.H.1183.na.rep2	Cloaca	Extraction	1183	rep2	NA	Run1
E.run1.Co.H.1183.na.rep1	Colon	Extraction	1183	rep1	NA	Run1
E.run1.Co.H.1183.na.rep2	Colon	Extraction	1183	rep2	NA	Run1
E.run1.Fa.na.1183.573.rep1	Feces	Extraction	1183	rep1	NA	Run1
E.run1.Fa.na.1183.573.rep2	Feces	Extraction	1183	rep2	NA	Run1
E.run1.Il.H.1183.na.rep1	Ileum	Extraction	1183	rep1	NA	Run1
E.run1.Il.H.1183.na.rep2	Ileum	Extraction	1183	rep2	NA	Run1
D.run1.Ce.H.1185.na.S	Cecum	DirectPCR	1185	S	NA	Run1
D.run1.Cl.H.1185.na.S	Cloaca	DirectPCR	1185	S	NA	Run1
D.run1.Co.H.1185.na.S	Colon	DirectPCR	1185	S	NA	Run1
D.run1.Fa.na.1185.446.S	Feces	DirectPCR	1185	S	NA	Run1
D.run1.Il.H.1185.na.S	Ileum	DirectPCR	1185	S	NA	Run1
E.run1.Ce.H.1185.na.S	Cecum	Extraction	1185	S	NA	Run1
E.run1.Cl.H.1185.na.S	Cloaca	Extraction	1185	S	NA	Run1
E.run1.Co.H.1185.na.S	Colon	Extraction	1185	S	NA	Run1
E.run1.Fa.na.1185.446.S	Feces	Extraction	1185	S	NA	Run1
E.run1.Il.H.1185.na.S	Ileum	Extraction	1185	S	NA	Run1
D.run1.Ce.H.1189.na.S	Cecum	DirectPCR	1189	S	NA	Run1
D.run1.Cl.H.1189.na.S	Cloaca	DirectPCR	1189	S	NA	Run1
D.run1.Co.H.1189.na.S	Colon	DirectPCR	1189	S	NA	Run1
D.run1.Fa.na.1189.445.S	Feces	DirectPCR	1189	S	NA	Run1
D.run1.Il.H.1189.na.S	Ileum	DirectPCR	1189	S	NA	Run1
E.run1.Ce.H.1189.na.S	Cecum	Extraction	1189	S	NA	Run1
E.run1.Cl.H.1189.na.S	Cloaca	Extraction	1189	S	NA	Run1
E.run1.Co.H.1189.na.S	Colon	Extraction	1189	S	NA	Run1
E.run1.Fa.na.1189.445.S	Feces	Extraction	1189	S	NA	Run1
E.run1.Il.H.1189.na.S	Ileum	Extraction	1189	S	NA	Run1
D.run1.Ce.H.1193.na.rep1	Cecum	DirectPCR	1193	rep1	NA	Run1
D.run1.Ce.H.1193.na.rep2	Cecum	DirectPCR	1193	rep2	NA	Run1
D.run1.Cl.H.1193.na.rep1	Cloaca	DirectPCR	1193	rep1	NA	Run1
D.run1.Cl.H.1193.na.rep2	Cloaca	DirectPCR	1193	rep2	NA	Run1
D.run1.Co.H.1193.na.rep1	Colon	DirectPCR	1193	rep1	NA	Run1
D.run1.Co.H.1193.na.rep2	Colon	DirectPCR	1193	rep2	NA	Run1
D.run1.Fa.na.1193.507.rep1	Feces	DirectPCR	1193	rep1	NA	Run1
D.run1.Fa.na.1193.507.rep2	Feces	DirectPCR	1193	rep2	NA	Run1
D.run1.Il.H.1193.na.rep1	Ileum	DirectPCR	1193	rep1	NA	Run1
D.run1.Il.H.1193.na.rep2	Ileum	DirectPCR	1193	rep2	NA	Run1
E.run1.Ce.H.1193.na.rep1	Cecum	Extraction	1193	rep1	NA	Run1
E.run1.Ce.H.1193.na.rep2	Cecum	Extraction	1193	rep2	NA	Run1
E.run1.Cl.H.1193.na.rep1	Cloaca	Extraction	1193	rep1	NA	Run1
E.run1.Cl.H.1193.na.rep2	Cloaca	Extraction	1193	rep2	NA	Run1
E.run1.Co.H.1193.na.rep1	Colon	Extraction	1193	rep1	NA	Run1
E.run1.Co.H.1193.na.rep2	Colon	Extraction	1193	rep2	NA	Run1
E.run1.Fa.na.1193.507.rep1	Feces	Extraction	1193	rep1	NA	Run1
E.run1.Fa.na.1193.507.rep2	Feces	Extraction	1193	rep2	NA	Run1
E.run1.Il.H.1193.na.rep1	Ileum	Extraction	1193	rep1	NA	Run1
E.run1.Il.H.1193.na.rep2	Ileum	Extraction	1193	rep2	NA	Run1
D.run1.Ce.H.1207.na.S	Cecum	DirectPCR	1207	S	NA	Run1
D.run1.Cl.H.1207.na.S	Cloaca	DirectPCR	1207	S	NA	Run1
D.run1.Co.H.1207.na.S	Colon	DirectPCR	1207	S	NA	Run1
D.run1.Fa.na.1207.495.S	Feces	DirectPCR	1207	S	NA	Run1
D.run1.Il.H.1207.na.S	Ileum	DirectPCR	1207	S	NA	Run1
E.run1.Ce.H.1207.na.S	Cecum	Extraction	1207	S	NA	Run1
E.run1.Cl.H.1207.na.S	Cloaca	Extraction	1207	S	NA	Run1
E.run1.Co.H.1207.na.S	Colon	Extraction	1207	S	NA	Run1
E.run1.Fa.na.1207.495.S	Feces	Extraction	1207	S	NA	Run1
E.run1.Il.H.1207.na.S	Ileum	Extraction	1207	S	NA	Run1
D.run1.Ce.H.1212.na.S	Cecum	DirectPCR	1212	S	NA	Run1
D.run1.Cl.H.1212.na.S	Cloaca	DirectPCR	1212	S	NA	Run1
D.run1.Co.H.1212.na.S	Colon	DirectPCR	1212	S	NA	Run1
D.run1.Fa.na.1212.742.S	Feces	DirectPCR	1212	S	NA	Run1
D.run1.Il.H.1212.na.S	Ileum	DirectPCR	1212	S	NA	Run1
E.run1.Ce.H.1212.na.S	Cecum	Extraction	1212	S	NA	Run1
E.run1.Cl.H.1212.na.S	Cloaca	Extraction	1212	S	NA	Run1
E.run1.Co.H.1212.na.S	Colon	Extraction	1212	S	NA	Run1
E.run1.Fa.na.1212.742.S	Feces	Extraction	1212	S	NA	Run1
E.run1.Il.H.1212.na.S	Ileum	Extraction	1212	S	NA	Run1
D.run1.Ce.H.1222.na.S	Cecum	DirectPCR	1222	S	NA	Run1
D.run1.Cl.H.1222.na.S	Cloaca	DirectPCR	1222	S	NA	Run1
D.run1.Co.H.1222.na.S	Colon	DirectPCR	1222	S	NA	Run1
D.run1.Fa.na.1222.465.S	Feces	DirectPCR	1222	S	NA	Run1
D.run1.Il.H.1222.na.S	Ileum	DirectPCR	1222	S	NA	Run1
E.run1.Ce.H.1222.na.S	Cecum	Extraction	1222	S	NA	Run1
E.run1.Cl.H.1222.na.S	Cloaca	Extraction	1222	S	NA	Run1
E.run1.Co.H.1222.na.S	Colon	Extraction	1222	S	NA	Run1
E.run1.Fa.na.1222.465.S	Feces	Extraction	1222	S	NA	Run1
E.run1.Il.H.1222.na.S	Ileum	Extraction	1222	S	NA	Run1
D.run1.Ce.H.1224.na.rep1	Cecum	DirectPCR	1224	rep1	NA	Run1
D.run1.Ce.H.1224.na.rep2	Cecum	DirectPCR	1224	rep2	PCR1	Run1
D.run1.Ce.H.1224.na.repPCR	Cecum	DirectPCR	1224	rep2	PCR2	Run1
D.run1.Cl.H.1224.na.rep1	Cloaca	DirectPCR	1224	rep1	NA	Run1
D.run1.Cl.H.1224.na.rep2	Cloaca	DirectPCR	1224	rep2	PCR1	Run1
D.run1.Cl.H.1224.na.repPCR	Cloaca	DirectPCR	1224	rep2	PCR2	Run1
D.run1.Co.H.1224.na.rep1	Colon	DirectPCR	1224	rep1	NA	Run1
D.run1.Co.H.1224.na.rep2	Colon	DirectPCR	1224	rep2	PCR1	Run1
D.run1.Co.H.1224.na.repPCR	Colon	DirectPCR	1224	rep2	PCR2	Run1
D.run1.Fa.na.1224.665.rep1	Feces	DirectPCR	1224	rep1	NA	Run1
D.run1.Fa.na.1224.665.rep2	Feces	DirectPCR	1224	rep2	PCR1	Run1
D.run1.Fa.na.1224.665.repPCR	Feces	DirectPCR	1224	rep2	PCR2	Run1
D.run1.Il.H.1224.na.rep1	Ileum	DirectPCR	1224	rep1	NA	Run1
D.run1.Il.H.1224.na.rep2	Ileum	DirectPCR	1224	rep2	PCR1	Run1
D.run1.Il.H.1224.na.repPCR	Ileum	DirectPCR	1224	rep2	PCR2	Run1
E.run1.Ce.H.1224.na.rep1	Cecum	Extraction	1224	rep1	NA	Run1
E.run1.Ce.H.1224.na.rep2	Cecum	Extraction	1224	rep2	PCR1	Run1
E.run1.Ce.H.1224.na.repPCR	Cecum	Extraction	1224	rep2	PCR2	Run1
E.run1.Cl.H.1224.na.rep1	Cloaca	Extraction	1224	rep1	NA	Run1
E.run1.Cl.H.1224.na.rep2	Cloaca	Extraction	1224	rep2	PCR1	Run1
E.run1.Cl.H.1224.na.repPCR	Cloaca	Extraction	1224	rep2	PCR2	Run1
E.run1.Co.H.1224.na.rep1	Colon	Extraction	1224	rep1	NA	Run1
E.run1.Co.H.1224.na.rep2	Colon	Extraction	1224	rep2	PCR1	Run1
E.run1.Co.H.1224.na.repPCR	Colon	Extraction	1224	rep2	PCR2	Run1
E.run1.Fa.na.1224.665.rep1	Feces	Extraction	1224	rep1	NA	Run1
E.run1.Fa.na.1224.665.rep2	Feces	Extraction	1224	rep2	PCR1	Run1
E.run1.Fa.na.1224.665.repPCR	Feces	Extraction	1224	rep2	PCR2	Run1
E.run1.Il.H.1224.na.rep1	Ileum	Extraction	1224	rep1	NA	Run1
E.run1.Il.H.1224.na.rep2	Ileum	Extraction	1224	rep2	PCR1	Run1
E.run1.Il.H.1224.na.repPCR	Ileum	Extraction	1224	rep2	PCR2	Run1
E.run2.Ctrl.na.Ctrl1.na.S	Control	Extraction	Ctrl1	S	NA	Run2
E.run2.EnvA.na.Ctrl101.na.S	Control	Extraction	Ctrl101	S	NA	Run2
E.run2.Ctrl.na.Ctrl16.na.S	Control	Extraction	Ctrl16	S	NA	Run2
D.run1.Ctrl.na.Ctrl21.na.rep2	Control	DirectPCR	Ctrl21	S	NA	Run1
E.run1.Ctrl.na.Ctrl21.na.rep2	Control	Extraction	Ctrl21	S	NA	Run1
E.run2.Ctrl.na.Ctrl26.na.S	Control	Extraction	Ctrl26	S	NA	Run2
E.run2.Ctrl.na.Ctrl28.na.S	Control	Extraction	Ctrl28	S	NA	Run2
E.run2.Ctrl.na.Ctrl3.na.S	Control	Extraction	Ctrl3	S	NA	Run2
E.run2.Ctrl.na.Ctrl36.na.S	Control	Extraction	Ctrl36	S	NA	Run2
E.run2.EnvA.na.Ctrl44.na.S	Control	Extraction	Ctrl44	S	NA	Run2
E.run2.Ctrl.na.Ctrl5.na.S	Control	Extraction	Ctrl5	S	NA	Run2
E.run2.EnvA.na.Ctrl58.na.S	Control	Extraction	Ctrl58	S	NA	Run2
E.run2.EnvA.na.Ctrl65.na.S	Control	Extraction	Ctrl65	S	NA	Run2
D.run1.Ctrl.na.Ctrl9.na.rep1	Control	DirectPCR	Ctrl9	S	NA	Run1
E.run1.Ctrl.na.Ctrl9.na.rep1	Control	Extraction	Ctrl9	S	NA	Run1
D.run2.Neg.na.Neg1.na.S	Negative	DirectPCR	Neg1	S	NA	Run2
E.run2.Neg.na.Neg1.na.S	Negative	Extraction	Neg1	S	NA	Run2
D.run2.Neg.na.Neg2.na.S	Negative	DirectPCR	Neg2	S	NA	Run2
E.run2.Neg.na.Neg2.na.S	Negative	Extraction	Neg2	S	NA	Run2
E.run3.Neg.na.Neg3.na.S	Negative	Extraction	Neg3	S	NA	Run3
E.run3.Neg.na.Neg4.na.S	Negative	Extraction	Neg4	S	NA	Run3
