# Supplementary material for: Direct PCR Offers a Fast and Reliable Alternative to Conventional DNA Isolation Methods for Gut Microbiomes
Source: mSystems. 2017 Nov 21;2(6):e00132-17. doi: 10.1128/mSystems.00132-17 (PMC5698494; doi:10.1128/mSystems.00132-17)
Supplement: TABLE S2 [file sys006172153st2.txt]

OTU	Type	BaseMeanAll	log2FoldChange	lfcSE	stat	pvalue	padj	Kingdom	Phylum	Class	Order	Family	Genus	Species
TGGGGAATATTGCACAATGGGGGAAACCCTGATGCAGCGACGCCGCGTGAGTGAAGAAGTATTTCGGTATGTAAAGCTCTATCAGCAGGGAAGAAGAATGACGGTACCTGACTAAGAAGCCCCGGCTAACTACGTGCCAGCAGCCGCGGTAATACGTAGGGGGCAAGCGTTATCCGGATTTACTGGGTGTAAAGGGAGCGTAGACGGCAATGCAAGTCTG	Ileum	9.175759844	-29.00842964	1.362112329	-21.29665008	1.22E-100	4.06E-97	Bacteria	Firmicutes	Clostridia	Clostridiales	Lachnospiraceae	NA	NA
TCGGGAATATTGCGCAATGGAGGAAACTCTGACGCAGTGACGCCGCGTATAGGAAGAAGGTTTTCGGATTGTAAACTATTGTCGTGAGGGAAGAAATTGACAGTACCTCAGGAGGAAGCTCCGGCTAACTATGTGCCAGCAGCCGCGGTAATACATAGGGAGCAAGCGTTATCCGGATTTATTGGGTGTAAAGGGTGCGTAGACGGGAAATTAAGTTAGT	Ileum	4.220256982	38.96667437	1.993273462	19.54908602	4.20E-85	6.99E-82	Bacteria	Firmicutes	Clostridia	Clostridiales	NA	NA	NA
TGGGGAATATTGGGCAATGGGCGCAAGCCTGACCCAGCAACGCCGCGTGAAGGAAGAAGGCTTTCGGGTTGTAAACTTCTTTTATCAGGGACGAATTCTGACGGTACCTGATGAATAAGCCACGGCTAACTACGTGCCAGCAGCCGCGGTAATACGTAGGTGGCAAGCGTTATCCGGATTTATTGGGTGTAAAGGGCGTGTAGGCGGGACTGCAAGTCAG	Ileum	1.296480966	-26.42818517	1.438125164	-18.37683244	2.01E-75	2.23E-72	Bacteria	Firmicutes	Clostridia	Clostridiales	Ruminococcaceae	Oscillospira	NA
TGGGGAATATTGGGCAATGGGCGCAAGCCTGACCCAGCGACGCCGCGTGAGGGAAGAAGGTCTTCGGATTGTAAACCTTTGTAGACAGGGAAGAAGCAAGTGACGGTACCTGTAAAGTAAGCCACGGCTAACTACGTGCCAGCAGCCGCGGTAATACGTAGGTGGCGAGCGTTATCCGGATTTACTGGGTGTAAAGGGTGTGTAGGCGGGATTGCAAGTC	Ileum	0.798118668	-49.04234861	2.700010114	-18.16376478	9.99E-74	8.32E-71	Bacteria	Firmicutes	Clostridia	Clostridiales	Ruminococcaceae	NA	NA
TCGGGAATATTGCGCAATGGAGGAAACTCTGACGCAGTGACGCCGCGTGCAGGAAGAAGGTTTTCGGATTGTAAACTGCTTTTGACAGGGAAGAGAAAGGACAGTACCTGTAAAAAAAGCTCCGGCTAACTACGTGCCAGCAGCCGCGGTAATACGTAGGGAGCAAGCGTTATCCGGATTTATTGGGTGTAAAGGGTGCGTAGACGGGAGTGCAAGTTGG	Ileum	1.581911673	-33.96999813	1.929951127	-17.60148102	2.40E-69	1.60E-66	Bacteria	Firmicutes	Clostridia	Clostridiales	NA	NA	NA
TGGGGAATATTGGACAATGGGGGAAACCCTGATCCAGCGACGCCGCGTGAGTGAAGAAGTATTTCGGTATGTAAAGCTCTATCAGCAGGGAAGATAATGACGGTACCTGACTAAGAAGCTCCGGCTAAATACGTGCCAGCAGCCGCGGTAATACGTATGGAGCAAGCGTTATCCGGATTTACTGGGTGTAAAGGGAGCGTAGACGGCATGGCAAGTCTGA	Ileum	7.073863624	-22.17351793	1.36243452	-16.27492376	1.49E-59	8.25E-57	Bacteria	Firmicutes	Clostridia	Clostridiales	NA	NA	NA
TGAGGAATTTTTCACAATGGACGAAAGTCTGATGGAGCAATACCACGTGAACGATGAAGGTCTTCTGATTGTAAAGTTCTTTTATTTAGGAAAAAAAGCGCGCTAGGAAATGAGCGCGCCTTGATGGTACTAATTGAATAAGTGACAGCTAACTATGTGCCAGCAGCTGCGGTAAAACATAGGTCACGAGCATTATCCGGATTTATTGGGCGTAAAGGAA	Ileum	13.4168247	-10.8965814	0.726454687	-14.99967114	7.38E-51	3.51E-48	Bacteria	Tenericutes	Mollicutes	Mycoplasmatales	Mycoplasmataceae	Mycoplasma	NA
TGGGGAATATTGGGCAATGGGCGCAAGCCTGACCCAGCAACGCCGCGTGAAGGAAGAAGGCTTTCGGGTTGTAAACTTCTTTTAAGGGGGAAGAGGAGAAGACGGTACCCCTAGAATAAGCCACGGCTAACTACGTGCCAGCAGCCGCGGTAATACGTAGGTGGCAAGCGTTGTCCGGATTTACTGGGTGTAAAGGGCGTGTAGCCGGGTCTGCAAGTCA	Ileum	15.84211543	-17.95296205	1.213205736	-14.79795349	1.51E-49	6.28E-47	Bacteria	Firmicutes	Clostridia	Clostridiales	Ruminococcaceae	NA	NA
TGGGGAATATTGCACAATGGGCGAAAGCCTGATGCAGCGACGCCGCGTGAGCGAAGAAGTATTTCGGTATGTAAAGCTCTATCAGCAGGGAAGAAGAATGACGGTACCTGACTAAGAAGCACCGGCTAAATACGTGCCAGCAGCCGCGGTAATACGTATGGTGCAAGCGTTATCCGGATTTACTGGGTGTAAAGGGAGCGCAGGCGGTACGGCAAGTCTG	Ileum	1.623786125	-29.13840838	2.052290191	-14.19799622	9.43E-46	3.49E-43	Bacteria	Firmicutes	Clostridia	Clostridiales	Lachnospiraceae	NA	NA
TGGGGAATATTGCACAATGGGGGAAACCCTGATGCAGCGACGCCGCGTGAGTGAAGAAGTATTTCGGTATGTAAAGCTCTATCAGCAGGGAAGATAATGACGGTACCTGACTAAGAAGCCCCGGCTAACTACGTGCCAGCAGCCGCGGTAATACGTAGGGGGCAAGCGTTATCCGGATTTACTGGGTGTAAAGGGTGCGTAGGTGGCATGGCAAGTCAGA	Ileum	0.689483634	-35.82445045	2.813520629	-12.73296171	3.88E-37	1.29E-34	Bacteria	Firmicutes	Clostridia	Clostridiales	Lachnospiraceae	Coprococcus	NA
TGGGGAATATTGGGCAATGGGCGAAAGCCTGACCCAGCAACGCCGCGTGAGGGAAGAAGGTTTTCGGATTGTAAACCTCTGTCCTAAGGGACGAAGGAAGTGACGGTACCTTAGGAGGAAGCCCCGGCTAACTACGTGCCAGCAGCCGCGGTAATACGTAGGGGGCGAGCGTTGTCCGGAATGACTGGGCGTAAAGGGCGTGTAGGCGGCAGTATAAGTC	Ileum	4.670206909	-17.20587407	1.352193596	-12.72441618	4.33E-37	1.31E-34	Bacteria	Firmicutes	Clostridia	Clostridiales	NA	NA	NA
TGGGGAATATTGCACAATGGGCGAAAGCCTGATGCAGCGACGCCGCGTGAAGGATGAAGTATTTCGGTATGTAAACTTCTATCAGCAGGGAAGAAAATGACGGTACCTGACTAAGAAGCTCCGGCTAAATACGTGCCAGCAGCCGCGGTAATACGTATGGAGCAAGCGTTATCCGGATTTACTGGGTGTAAAGGGAGCGCAGGCGGTCTAGCAAGCCAGA	Ileum	3.163671823	-24.68242221	1.979905836	-12.46646267	1.14E-35	3.16E-33	Bacteria	Firmicutes	Clostridia	Clostridiales	Lachnospiraceae	Coprococcus	NA
TGAGGAATTTTTCACAATGGACGAAAGTCTGATGGAGCAATACCACGTGAACGATGAAGGTCTTCTGATTGTAAAGTTCTTTTATTTAGGAAAAAAAGCGCGCTAGGAAATGAGCGCGCCTTGATGGTACTAATTGAATAAGTGACAGCTAACTATGTGCCAGCAGCTGCGGTAAAACATAGGTCACGAGCATTATCCGGATTTATTGGGCGTAAAGGAA4	Cloaca	13.4168247	-9.374443796	0.780177403	-12.01578482	2.94E-33	9.77E-30	Bacteria	Tenericutes	Mollicutes	Mycoplasmatales	Mycoplasmataceae	Mycoplasma	NA
TGGGGAATATTGGGCAATGGGGGAAACCCTGACCCAGCAACGCCGCGTGAAGGAAGAAGGCCTTCGGGTTGTAAACTTCTTTTAGCAGGGACGAAGAAAGTGACGGTACCTGCAGAAAAAGCAACGGCTAACTACGTGCCAGCAGCCGCGGTAATACGTAGGTTGCAAGCGTTGTCCGGATTTACTGGGTGTAAAGGGCGTGTAGGCGGAGATGCAAGTT	Ileum	0.525861791	-37.11621229	3.24246932	-11.44689699	2.44E-30	6.24E-28	Bacteria	Firmicutes	Clostridia	Clostridiales	Ruminococcaceae	NA	NA
TGGGGAATATTGGGCAATGGGCGAAAGCCTGACCCAGCAACGCCGCGTGAAGGAAGAAGGCCTTCGGGTTGTAAACTTCTTTTACCAGGGACGAAGGACGTGACGGTACCTGGAGAAAAAGCAACGGCTAACTACGTGCCAGCAGCCGCGGTAATACGTAGGTTGCAAGCGTTGTCCGGATTTACTGGGTGTAAAGGGCGTGTAGGCGGAGATGCAAGTT	Ileum	12.96725766	-13.23305784	1.224061411	-10.81077936	3.06E-27	7.28E-25	Bacteria	Firmicutes	Clostridia	Clostridiales	NA	NA	NA
TGGGGAATATTGGGCAATGGGGGAAACCCTGACCCAGCAACGCCGCGTGAAGGAAGAAGGCCTTCGGGTTGTAAACTTCTTTTAGCAGGGACGAAGGACGTGACGGTACCTGCAGAAAAAGCAACGGCTAACTACGTGCCAGCAGCCGCGGTAATACGTAGGTTGCAAGCGTTGTCCGGATTTACTGGGTGTAAAGGGCGTGTAGGCGGAGGCGCAAGTT	Ileum	4.978225443	-32.06013729	3.001440567	-10.68158325	1.24E-26	2.75E-24	Bacteria	Firmicutes	Clostridia	Clostridiales	Ruminococcaceae	NA	NA
TGGGGAATATTGCGCAATGGGGGAAACCCTGACGCAGCAACGCCGCGTGCAGGAAGAAGGTCTTCGGATTGTAAACTGTTGTCGCAAGGGAAGAAGACAGTGACGGTACCTTGTGAGAAAGTCACGGCTAACTACGTGCCAGCAGCCGCGGTAATACGTAGGTGACAAGCGTTGTCCGGATTTACTGGGTGTAAAGGGCGTGTAGGCGGGATAGCAAGTC	Ileum	1.11844445	-48.10387693	4.863713245	-9.890360411	4.58E-23	9.54E-21	Bacteria	Firmicutes	Clostridia	Clostridiales	Ruminococcaceae	NA	NA
TGGGGAATATTGGGCAATGGGGGAAACCCTGACCCAGCAACGCCGCGTGAAGGAAGAAGGCTTTCGGGTTGTAAACTTCTTTTACCAGGGACGAAGAAAGTGACGGTACCTGGAGAAAAAGCCACGGCTAACTACGTGCCAGCAGCCGCGGTAATACGTAGGTGGCAAGCGTTGTCCGGATTTACTGGGTGTAAAGGGCGTGTAGGCGGAGGATCAAGTC	Ileum	2.419086556	-35.64786885	3.636237867	-9.803503003	1.09E-22	2.13E-20	Bacteria	Firmicutes	Clostridia	Clostridiales	Ruminococcaceae	NA	NA
TAGGGAATCTTCCACAATGGGCGCAAGCCTGATGGAGCAACACCGCGTGAGTGAAGAAGGGTTTCGGCTCGTAAAGCTCTGTTGTTGGAGAAGAACGTGCGTGAGAGTAACTATTCACGCAGTGACGGTATCCAACCAGAAAGTCACGGCTAACTACGTGCCAGCAGCCGCGGTAATACGTAGGTGGCAAGCGTTATCCGGATTTATTGGGCGTAAAGCG	Ileum	0.143684085	-33.98754583	3.75092855	-9.061101905	1.29E-19	2.39E-17	Bacteria	Firmicutes	Bacilli	Lactobacillales	Lactobacillaceae	Lactobacillus	NA
TGGGGAATATTGCACAATGGGGGAAACCCTGATGCAGCGACGCCGCGTGAGTGAAGAAGTATTTCGGTATGTAAAGCTCTATCAGCAGGGAAGATAATGACGGTACCTGACTAAGAAGCACCGGCTAAATACGTGCCAGCAGCCGCGGTAATACGTATGGTGCAAGCGTTATCCGGATTTACTGGGTGTAAAGGGTGCGTAGGTGGTTTGGCAAGTCAGA1	Cloaca	1.408195276	31.77420852	3.436220608	9.246847668	2.31E-20	3.85E-17	Bacteria	Firmicutes	Clostridia	Clostridiales	Lachnospiraceae	Coprococcus	NA
TCGGGAATATTGCGCAATGGAGGAAACTCTGACGCAGTGACGCCGCGTGCAGGAAGAAGGTTTTCGGATTGTAAACTGCTTTAGACAGGGAAGAAGAAGTGACAGTACCTGTAGAATAAGCTCCGGCTAACTACGTGCCAGCAGCCGCGGTAATACGTAGGGAGCAAGCGTTATCCGGATTTATTGGGTGTAAAGGGTGCGTAGACGGGATGTCAAGTTG	Ileum	0.328901077	26.27107514	3.009492004	8.729405197	2.56E-18	4.49E-16	Bacteria	Firmicutes	Clostridia	Clostridiales	NA	NA	NA
TGGGGGATATTGCGCAATGGGGGAAACCCTGACGCAGCAACGCCGCGTGAAGGAAGAAGGCCTTCGGGTTGTAAACTTTTGTCTTTTGGGAAGAAGAATGACGGTACCAAAGGAGGAAGCCACGGCTAACTACGTGCCAGCAGCCGCGGTAATACGTAGGTGGCGAGCGTTGTCCGGAATTACTGGGTGTAAAGGGCGTGTAGGCGGGCAGATAAGTCAG	Cloaca	0.115312005	-37.04169872	4.311398992	-8.591572895	8.58E-18	9.52E-15	Bacteria	Firmicutes	Clostridia	Clostridiales	Ruminococcaceae	NA	NA
TGGGGAATTTTCCGCAATGGGCGAAAGCCTGACGGAGCAATGCCGCGTGGAGGTAAAAGGCCTACGGGTCATGAACTTCTTTTCCTGGAGAAGAAACAATGACGGTATCTGGGGAATAAGCATCGGCTAACTCTGTGCCAGCAGCCGCGGTAAGACAGAGGATGCAAGCGTTATCCGGAATGATTGGGCGTAAAGCGTCTGTAGGTGGCTTTTTAAGTTC	Colon	1.044641842	29.15883498	3.524372778	8.273482067	1.30E-16	4.33E-13	Bacteria	Cyanobacteria	Chloroplast	Streptophyta	NA	NA	NA
TGGGGAATATTGCACAATGGGGGAAACCCTGATGCAGCGACGCCGCGTGAGTGAAGAAGTATTTCGGTATGTAAAGCTCTATCAGCAGGAAAGAAAATGACGGTACCTGACTAAGAAGCCCCGGCTAACTACGTGCCAGCAGCCGCGGTAATACGTAGGGGGCAAGCGTTATCCGGATTTACTGGGTGTAAAGGGAGCGTAGACGGTAGTACAAGTCTGA	Ileum	0.166886642	-39.47871972	4.997519069	-7.899663649	2.80E-15	4.65E-13	Bacteria	Firmicutes	Clostridia	Clostridiales	Lachnospiraceae	NA	NA
TGGGGAATATTGGGCAATGGACGCAAGTCTGACCCAGCAACGCCGCGTGAAGGAAGAAGGCTTTCGGGTTGTAAACTTCTTTGACAGGGGAAGAGCAGAAGACGGTACCCTGAAAACAAGCCACGGCTAACTACGTGCCAGCAGCCGCGGTAATACGTAGGTGGCAAGCGTTGTCCGGATTTACTGGGTGTAAAGGGCGTGCAGCCGGGCTGACAAGTCA	Cloaca	0.20082888	41.91849903	5.209882371	8.045958823	8.56E-16	7.12E-13	Bacteria	Firmicutes	Clostridia	Clostridiales	Ruminococcaceae	Oscillospira	NA
TGGGGGATATTGCACAATGGGGGAAACCCTGATGCAGCGACGCCGCGTGAGTGAAGAAGTATTTCGGTATGTAAAGCTCTATCAGCAGGGAAGAAAATGACGGTACCTGACTAAGAAGCCCCGGCTAACTACGTGCCAGCAGCCGCGGTAATACGTAGGGGGCAAGCGTTATCCGGATTTACTGGGTGTAAAGGGAGCGTAGACGGCGATGCAAGTCTGA	Ileum	0.820855185	-21.19977114	2.704394536	-7.839008271	4.54E-15	7.20E-13	Bacteria	Firmicutes	Clostridia	Clostridiales	Lachnospiraceae	NA	NA
TGGGGAATATTGGGCAATGGGCGAAAGCCTGACCCAGCGACGCCGCGTGAGGGAAGAAGGTCTTCGGATTGTAAACCTCTTTCAGCAGGGAAGAAGAAAGTGACGGTACCTGCAGAAGAAGTCACGGCTAACTACGTGCCAGCAGCCGCGGTAATACGTAGGTGGCGAGCGTTATCCGGAATTACTGGGTGTAAAGGGTGTGTAGGCGGGAGTGCAAGTC	Ileum	0.143054497	-50.29548437	6.554132853	-7.67385793	1.67E-14	2.53E-12	Bacteria	Firmicutes	Clostridia	Clostridiales	Ruminococcaceae	NA	NA
TGGGGAATATTGGACAATGGGCGAAAGCCTGATCCAGCCATGCCGCGTGTGTGAAGAAGGTCTTCGGATTGTAAAGCACTTTAAGTTGGGAGGAAGGGCAGTAAGTTAATACCTTGCTGTTTTGACGTTACCAACAGAATAAGCACCGGCTAACTTCGTGCCAGCAGCCGCGGTAATACGAAGGGTGCAAGCGTTAATCGGAATTACTGGGCGTAAAGCG	Ileum	0.660452412	-16.70189473	2.213377795	-7.545885193	4.49E-14	6.50E-12	Bacteria	Proteobacteria	Gammaproteobacteria	Pseudomonadales	Pseudomonadaceae	Pseudomonas	NA
TCGGGAATATTGCGCAATGGAGGAAACTCTGACGCAGTGACGCCGCGTATGGGAAGAAGGTTTTAGGATTGTAAACCATTTTAGACAGGGAAGAAAAAAGACAGTACCTGTAGAATAAGCTCCGGCTAACTACGTGCCAGCAGCCGCGGTAATACGTAGGGAGCAAGCGTTATCCGGAATTATTGGGTGTAAAGGGTGCGTAGACGGGAGACTAAGTTAG	Ileum	0.174906081	-49.30474184	6.558353752	-7.517853368	5.57E-14	7.72E-12	Bacteria	Firmicutes	Clostridia	Clostridiales	NA	NA	NA
TGGGGGATATTGCACAATGGAGGAAACTCTGATGCAGCAACGCCGCGTGAGGGAAGAAGGTCTTCGGATTGTAAACCTCTGTTTTTAGTGAAGAATAAATGACGGTAGCTAAAGAGGAAGCCACGGCTAACTACGTGCCAGCAGCCGCGGTAATACGTAGGTGGCAAGCGTTGTCCGGATTTACTGGGTGTAAAGGGTGCGCAGGCGGGACTGCAAGTTG	Ileum	0.149771129	-48.15280701	6.559526474	-7.340896816	2.12E-13	2.83E-11	Bacteria	Firmicutes	Clostridia	Clostridiales	Ruminococcaceae	NA	NA
TAGGGAATCTTCCACAATGGACGAAAGTCTGATGGAGCAATACCATGTGAACGATGAAGGTCTTTTTGATTGTAAAGTTCTTTTATGAGGGATAACAACTGATAGTACCTCATGAATAAGTGACAGCAAACTATGTGCCAGCAGCTGCGGTAATACATAGGTCGCAAGCATTATTCGGATTTATTGGGCGTAAAGCAAGCGCAGGCGGATGTGTAAGTTC	Ileum	1.458262569	-9.466992889	1.313035546	-7.210005025	5.59E-13	7.16E-11	Bacteria	Tenericutes	Mollicutes	Mycoplasmatales	Mycoplasmataceae	Mycoplasma	NA
TGGGGAATATTGCACAATGGGGGAAACCCTGATGCAGCGACGCCGCGTGAGTGAAGAAGTATTTCGGTATGTAAAGCTCTATCAGCAGGGAAGATAATGACGGTACCTGACTAAGAAGCCCCGGCTAACTACGTGCCAGCAGCCGCGGTAATACGTAGGGGGCAAGCGTTATCCGGATTTACTGGGTGTAAAGGGTGCGTAGGTGGCAAGGCAAGTCAGA	Ileum	0.340272369	-19.56030774	2.721389578	-7.187617639	6.59E-13	8.13E-11	Bacteria	Firmicutes	Clostridia	Clostridiales	NA	NA	NA
TGGGGAATTTTCCGCAATGGGCGAAAGCCTGACGGAGCAATGCCGCGTGAAGGTAGAAGGCCTACGGGTCATGAACTTCTTTTCCCGGAGAAGAAGCAATGACGGTATCCGGGGAATAAGCATCGGCTAACTCTGTGCCAGCAGCCGCGGTAAGACAGAGGATGCAAGCGTTATCCGGAATGATTGGGCGTAAAGCGTCTGTAGGTGGCTTTTTAAGTTC	Cloaca	1.453219598	-28.87537947	4.030849205	-7.16359705	7.86E-13	5.23E-10	Bacteria	Cyanobacteria	Chloroplast	Streptophyta	NA	NA	NA
TCGGGAATATTGCGCAATGGAGGAAACTCTGACGCAGTGACGCCGCGTGCAGGAAGAAGGTTTTCGGATTGTAAACTGCTTTAGACAGGGAAGAAGAAGTGACAGTACCTGTAGAATAAGCTCCGGCTAACTACGTGCCAGCAGCCGCGGTAATACGTAGGGAGCAAGCGTTATCCGGATTTATTGGGTGTAAAGGGTGCGTAGACGGGATGTCAAGTTG1	Cloaca	0.328901077	21.10901339	2.980083202	7.083363774	1.41E-12	7.81E-10	Bacteria	Firmicutes	Clostridia	Clostridiales	NA	NA	NA
TGGGGAATATTGGGCAATGGGCGAAAGCCTGACCCAGCGACGCCGCGTGAAGGAAGAAGGTCTTCGGATTGTAAACTTCTTTTATCAGGGACGAATACTGACGGTACCTGATGAATAAGCCACGGCTAACTACGTGCCAGCAGCCGCGGTAATACGTAGGTGGCAAGCGTTATCCGGATTTACTGGGTGTAAAGGGTGTGTAGGCGGGACGGCAAGTCAG	Ileum	0.113175853	-44.18298944	6.556252143	-6.739061964	1.59E-11	1.90E-09	Bacteria	Firmicutes	Clostridia	Clostridiales	Ruminococcaceae	NA	NA
TGGGGAATATTGGGCAATGGGCGCAAGCCTGACCCAGCGACGCCGCGTGAGGGAAGAAGGTCTTCGGATTGTAAACCTTTGTTGATAGGGACGAACAGATGACGGTACCTATCGAGGAAGCCACGGCTAACTACGTGCCAGCAGCCGCGGTAATACGTAGGTGGCGAGCGTTATCCGGATTTACTGGGTGTAAAGGGTGTGTAGGCGGGAAAGCAAGTCA	Cecum	0.458101634	-21.58448117	3.046127495	-7.085875824	1.38E-12	1.92E-09	Bacteria	Firmicutes	Clostridia	Clostridiales	Ruminococcaceae	NA	NA
TGGGGGATATTGCACAATGGGGGAAACCCTGATGCAGCGACGCCGCGTGAGTGAAGAAGTATTTCGGTATGTAAAGCTCTATCAGCAGGGAAGAAAATGACGGTACCTGACTAAGAAGCCCCGGCTAACTACGTGCCAGCAGCCGCGGTAATACGTAGGGGGCAAGCGTTATCCGGATTTACTGGGTGTAAAGGGAGCGTAGACGGCGATGCAAGTCTGA1	Cecum	0.820855185	-18.78435696	2.664763309	-7.049165265	1.80E-12	1.92E-09	Bacteria	Firmicutes	Clostridia	Clostridiales	Lachnospiraceae	NA	NA
TAGGGAATCTTCCACAATGGGCGAAAGCCTGATGGAGCAACGCCGCGTGAGTGAAGAAGGATTTCGGTTCGTAAAACTCTGTTGTAAGGGAAGAACAAGTACAGTAGTAACTGGCTGTACCTTGACGGTACCTTATTAGAAAGCCACGGCTAACTACGTGCCAGCAGCCGCGGTAATACGTAGGTGGCAAGCGTTGTCCGGAATTATTGGGCGTAAAGCG1	Cecum	231.6866131	-16.1565451	2.305946574	-7.006469832	2.44E-12	1.92E-09	Bacteria	Firmicutes	Bacilli	Bacillales	Planococcaceae	Lysinibacillus	boronitolerans
TGGGGAATATTGGACAATGGGCGCAAGCCTGATCCAGCCATGCCGCGTGAGTGATGAAGGCCTTAGGGTTGTAAAGCTCTTTTATCCGGGACGATAATGACGGTACCGGAGGAATAAGCCCCGGCTAACTTCGTGCCAGCAGCCGCGGTAATACGAAGGGGGCTAGCGTTGCTCGGAATCACTGGGCGTAAAGGGCGCGTAGGCGGCGTTTTAAGTCGGG	Ileum	0.089084268	42.16441355	6.551635383	6.435708198	1.23E-10	1.41E-08	Bacteria	Proteobacteria	Alphaproteobacteria	Rhizobiales	Methylobacteriaceae	Methylobacterium	NA
TGGGGAATATTGCACAATGGGCGCAAGCCTGATGCAGCCATGCCGCGTGTGTGAAGAAGGCCTTCGGGTTGTAAAGCACTTTCAGCGGGGAGGAAGGCGGTGAGGTTAATAACCTCATCGATTGACGTTACCCGCAGAAGAAGCACCGGCTAACTCCGTGCCAGCAGCCGCGGTAATACGGAGGGTGCAAGCGTTAATCGGAATTACTGGGCGTAAAGCG1	Cecum	0.462742812	-18.43435239	2.761947343	-6.674403998	2.48E-11	1.47E-08	Bacteria	Proteobacteria	Gammaproteobacteria	Enterobacteriales	Enterobacteriaceae	Klebsiella	NA
TGGGGAATATTGCACAATGGGGGAAACCCTGATGCAGCGACGCCGCGTGAGCGAAGAAGTATTTCGGTATGTAAAGCTCTATCAGCAGGGAAGAAAATGACGGTACCTGACTAAGAAGCCCCGGCTAACTACGTGCCAGCAGCCGCGGTAATACGTAGGGGGCAAGCGTTATCCGGATTTACTGGGTGTAAAGGGAGCGCAGGCGGTCATGCAAGTCTGA1	Feces	0.482832845	27.94219086	4.046373472	6.905489828	5.00E-12	1.63E-08	Bacteria	Firmicutes	Clostridia	Clostridiales	Lachnospiraceae	NA	NA
TGGGGAATATTGCACAATGGGCGCAAGCCTGATGCAGCCATGCCGCGTGTGTGAAGAAGGCCTTCGGGTTGTAAAGCACTTTCAGCGGGGAGGAAGGCGGTGAGGTTAATAACCTCATCGATTGACGTTACCCGCAGAAGAAGCACCGGCTAACTCCGTGCCAGCAGCCGCGGTAATACGGAGGGTGCAAGCGTTAATCGGAATTACTGGGCGTAAAGCG2	Colon	0.462742812	-18.56014424	2.762211656	-6.719305597	1.83E-11	3.04E-08	Bacteria	Proteobacteria	Gammaproteobacteria	Enterobacteriales	Enterobacteriaceae	Klebsiella	NA
TGGGGAATATTGCACAATGGGCGCAAGCCTGATGCAGCGACGCCGCGTGAAGGAAGAAGTATTTCGGTATGTAAACTTCTATCAGCAGGGAAGAAAATGACGGTACCTGACTAAGAAGCCCCGGCTAACTACGTGCCAGCAGCCGCGGTAATACGTAGGGGGCAAGCGTTATCCGGATTTACTGGGTGTAAAGGGAGCGTAGACGGCGTGGCAAGTCTGA1	Cloaca	3.617583357	30.54247119	4.793680726	6.371402883	1.87E-10	8.91E-08	Bacteria	Firmicutes	Clostridia	Clostridiales	Lachnospiraceae	NA	NA
TGGGGAATATTGCACAATGGGCGCAAGCCTGATGCAGCCATGCCGCGTGTATGAAGAAGGCCTTCGGGTTGTAAAGTACTTTCAGCGGGGAGGAAGGGAGTAAAGTTAATACCTTTGCTCATTGACGTTACCCGCAGAAGAAGCACCGGCTAACTCCGTGCCAGCAGCCGCGGTAATACGGAGGGTGCAAGCGTTAATCGGAATTACTGGGCGTAAAGCG	Ileum	200.9518242	-5.250297277	0.85522374	-6.13909207	8.30E-10	9.21E-08	Bacteria	Proteobacteria	Gammaproteobacteria	Enterobacteriales	Enterobacteriaceae	NA	NA
TGGGGGATATTGCACAATGGGGGAAACCCTGATGCAGCAACGCCGCGTGAAGGAAGAAGGTCTTCGGATTGTAAACTTCTGTTTTTAGTGAAGAAACAAATGACGGTAGCTAAAGAGGAAGCCACGGCTAACTACGTGCCAGCAGCCGCGGTAATACGTAGGTGGCAAGCGTTGTCCGGATTTACTGGGTGTAAAGGGTGCGCAGGCGGGACTGCAAGTT	Ileum	4.389046076	-6.799132593	1.117396037	-6.084801064	1.17E-09	1.25E-07	Bacteria	Firmicutes	Clostridia	Clostridiales	Ruminococcaceae	NA	NA
TGGGGAATATTGGGCAATGGGCGAAAGCCTGACCCAGCGACGCCGCGTGAGGGAAGAAGGTCTTCGGATTGTAAACCTCTTTCAGCAGGGAAGAAGAAAGTGACGGTACCTGCAGAAGAAGTCACGGCTAACTACGTGCCAGCAGCCGCGGTAATACGTAGGTGGCGAGCGTTATCCGGAATTACTGGGTGTAAAGGGTGTGTAGGCGGGAGTGCAAGTC1	Cloaca	0.143054497	40.55903473	6.464595452	6.274025193	3.52E-10	1.46E-07	Bacteria	Firmicutes	Clostridia	Clostridiales	Ruminococcaceae	NA	NA
TAGGGAATCTTCCGCAATGGACGCAAGTCTGACGGAGCAACGCCGCGTGAGTGACGAAGGTTTTCGGATCGTAAAACTCTGTTGTGAGGGAAGAACACGTACCAGCTAACTACTGGTACCTTGACGGTACCTCACCAGAAAGCCACGGCTAACTACGTGCCAGCAGCCGCGGTAATACGTAGGTGGCAAGCGTTGTCCGGAATTATTGGGCGTAAAGCGC	Ileum	0.024019994	-39.53070279	6.558129336	-6.027740651	1.66E-09	1.73E-07	Bacteria	Firmicutes	Bacilli	Bacillales	Planococcaceae	Planomicrobium	NA
TGGGGAATATTGCACAATGGGGGAAACCCTGATGCAGCGATGCCGCGTGGAGGAAGAAGGTTTTCGGATTGTAAACTCCTTTTATCAGGGACGATAATGACGGTACCTGAAGAAAAAGCTCCGGCTAACTACGTGCCAGCAGCCGCGGTAATACGTAGGGAGCGAGCGTTGTCCGGAATTACTGGGTGTAAAGGGAGCGTAGGCGGGACGGTAAGTCAGG	Ileum	0.099130102	-39.24114115	6.555984301	-5.985545321	2.16E-09	2.16E-07	Bacteria	Firmicutes	Clostridia	Clostridiales	Ruminococcaceae	Ruminococcus	NA
TAGGGAATATTGCACAATGGAGGAAACTCTGATGCAGCCATGCCGCGTGTGTGAAGAAGGCCTTCGGGTTGTAAAGCACTTTCGGAGGGGAGGAACAAATGACGTTACCCTCAGAAGAAGCACCGGCTAACTCCGTGCCAGCAGCCGCGGTAATACGGAGGGTGCAAGCGTTAATCGGAATAACTGGGCGTAAAGGGCATGCAGGCGGTTTATCAAGTAG	Ileum	0.046889631	-39.219707	6.556587403	-5.981725642	2.21E-09	2.16E-07	Bacteria	Proteobacteria	Gammaproteobacteria	Aeromonadales	Succinivibrionaceae	Succinivibrio	NA
TGGGGAATATTGCACAATGGGCGAAAGCCTGATGCAGCGACGCCGCGTGAGCGAAGAAGTATTTCGGTATGTAAAGCTCTATCAGCAGGGAAGAAAATGACGGTACCTGACTAAGAAGCACCGGCTAAATACGTGCCAGCAGCCGCGGTAATACGTATGGTGCAAGCGTTATCCGGATTTACTGGGTGTAAAGGGAGCGTAGACGGCTGTGCAAGTCTGA	Ileum	0.046671832	-38.98621702	6.558217105	-5.944636537	2.77E-09	2.64E-07	Bacteria	Firmicutes	Clostridia	Clostridiales	Lachnospiraceae	Dorea	NA
TGGGGAATATTGGACAATGGGCGAAAGCCTGATCCAGCCATGCCGCGTGTGTGAAGAAGGTCTTCGGATTGTAAAGCACTTTAAGTTGGGAGGAAGGGCAGTAAGTTAATACCTTGCTGTTTTGACGTTACCAACAGAATAAGCACCGGCTAACTTCGTGCCAGCAGCCGCGGTAATACGAAGGGTGCAAGCGTTAATCGGAATTACTGGGCGTAAAGCG1	Cecum	0.660452412	-13.73569757	2.226391334	-6.169489326	6.85E-10	3.24E-07	Bacteria	Proteobacteria	Gammaproteobacteria	Pseudomonadales	Pseudomonadaceae	Pseudomonas	NA
TGAGGAATTTTTCACAATGGACGAAAGTCTGATGGAGCAATACCACGTGAACGATGAAGGTCTTCTGATTGTAAAGTTCTTTTATTTAGGAAAAAAAGCGCGCTAGGAAATGAGCGCGCCTTGATGGTACTAATTGAATAAGTGACAGCTAACTATGTGCCAGCAGCTGCGGTAAAACATAGGTCACGAGCATTATCCGGATTTATTGGGCGTAAAGGAA3	Feces	13.4168247	-5.031827309	0.798142912	-6.304418961	2.89E-10	4.72E-07	Bacteria	Tenericutes	Mollicutes	Mycoplasmatales	Mycoplasmataceae	Mycoplasma	NA
TGGGGAATATTGCACAATGGGCGAAAGCCTGATGCAGCGACGCCGCGTGAGGGATGACGGCCTTCGGGTTGTAAACCTCTTTCAGCACGGAAGAAGCGAAAGTGACGGTACGTGCAGAAGAAGCGCCGGCTAACTACGTGCCAGCAGCCGCGGTAATACGTAGGGCGCAAGCGTTGTCCGGAATTATTGGGCGTAAAGAGCTCGTAGGCGGTTTGTCGCG	Ileum	0.074873169	38.25558979	6.557373043	5.833981006	5.41E-09	5.00E-07	Bacteria	Actinobacteria	Actinobacteria	Actinomycetales	Micrococcaceae	Kocuria	NA
TGGGGAATATTGGGCAATGGGCGCAAGCCTGACCCAGCAACGCCGCGTGAAGGAAGAAGGTCTTCGGATCGTAAACTTCTATCCTTGGTGAAGATAATGACGGTAGCCGAGAAGGAAGCCCCGGCTAACTACGTGCCAGCAGCCGCGGTAATACGTAGGGGGCAAGCGTTGTCCGGAATGATTGGGCGTAAAGGGCGCGTAGGCGGCCTGGTAAGTCTGG	Ileum	0.290613235	-38.21368563	6.559588383	-5.825622493	5.69E-09	5.12E-07	Bacteria	Firmicutes	Clostridia	Clostridiales	NA	NA	NA
TAGGGAATCTTCCACAATGGACGCAAGTCTGATGGAGCAACGCCGCGTGAGTGAAGAAGGGTTTCGGCTCGTAAAGCTCTGTTGTTGGTGAAGAAAGATAGAGGTAGTAACTGGCCTTTATTCGACGGTAATCAACTAGAAAGTCACGGCTAACTACGTGCCAGCAGCCGCGGTAATACGTAGGTGGCAAGCGTTGTCCGGATTTATTGGGCGTAAAGCG	Cecum	137.431587	4.827728369	0.797691455	6.052124964	1.43E-09	5.62E-07	Bacteria	Firmicutes	Bacilli	Lactobacillales	Lactobacillaceae	Lactobacillus	NA
TAGGGAATCTTCCACAATGGGTGAAAACCTGATGGAGCAATGCCGCGTGAATGAAGAAGGTCTTCGGATCGTAAAGTTCTGTTATTAGAGAAGAACAAGTCAAGGAGTAACTGTCTTGACTTTGACGGTACCTAACCAGAAAGTCACGGCTAACTACGTGCCAGCAGCCGCGGTAATACGTAGGTGACAAGCGTTGTCCGGAATTATTGGGCGTAAAGGG	Ileum	0.962272462	-9.497292906	1.644328463	-5.775788185	7.66E-09	6.70E-07	Bacteria	Firmicutes	Bacilli	Lactobacillales	Aerococcaceae	NA	NA
TGGGGAATATTGGACAATGGGCGAAAGCCTGATCCAGCAATGCCGCGTGAGTGATGAAGGCCTTAGGGTTGTAAAGCTCTTTTACCCGGGATGATAATGACAGTACCGGGAGAATAAGCTCCGGCTAACTCCGTGCCAGCAGCCGCGGTAATACGGAGGGAGCTAGCGTTGTTCGGAATTACTGGGCGTAAAGCGCACGTAGGCGGCTTTGTAAGTCAGA	Ileum	0.026400514	37.85123166	6.558248111	5.771546154	7.85E-09	6.70E-07	Bacteria	Proteobacteria	Alphaproteobacteria	Sphingomonadales	Sphingomonadaceae	Sphingomonas	NA
TGGGGAATATTGCACAATGGGGGAAACCCTGATGCAGCGACGCCGCGTGAGCGAAGAAGTATTTCGGTATGTAAAGCTCTATCAGCAGGGAAGAAAATGACGGTACCTGACTAAGAAGCCCCGGCTAACTACGTGCCAGCAGCCGCGGTAATACGTAGGGGGCAAGCGTTATCCGGATTTACTGGGTGTAAAGGGAGCGCAGGCGGTCATGCAAGTCTGA	Ileum	0.482832845	-23.69348131	4.109496908	-5.765543042	8.14E-09	6.77E-07	Bacteria	Firmicutes	Clostridia	Clostridiales	Lachnospiraceae	NA	NA
TGGGGAATCTTGGACAATGGGGGCAACCCTGATCCAGCCATGCCGCGTGTGTGAAGAAGGCCTTCGGGTTGTAAAGCACTTTCAGCAGGGAGGAAGGCTTTGGGTTAATACCCTGGAGTACTTGACGTTACCTGCAGAAGAAGCACCGGCTAATTTCGTGCCAGCAGCCGCGGTAATACGAAAGGTGCGAGCGTTAATCGGAATTACTGGGCGTAAAGCG	Ileum	0.115717175	37.70172716	6.554744784	5.751822291	8.83E-09	7.17E-07	Bacteria	Proteobacteria	Gammaproteobacteria	Oceanospirillales	Alcanivoracaceae	Alcanivorax	NA
TAGGGAATCTTCCACAATGGGCGAAAGCCTGATGGAGCAACGCCGCGTGAGTGAAGAAGGATTTCGGTTCGTAAAACTCTGTTGTAAGGGAAGAACAAGTACAGTAGTAACTGGCTGTACCTTGACGGTACCTTATTAGAAAGCCACGGCTAACTACGTGCCAGCAGCCGCGGTAATACGTAGGTGGCAAGCGTTGTCCGGAATTATTGGGCGTAAAGCG	Ileum	231.6866131	13.4564116	2.3430561	5.743102608	9.30E-09	7.37E-07	Bacteria	Firmicutes	Bacilli	Bacillales	Planococcaceae	Lysinibacillus	boronitolerans
TGGGGAATATTGCACAATGGGCGAAAGCCTGATGCAGCGACGCCGCGTGAGCGAAGAAGTATTTCGGTATGTAAAGCTCTATCAGCAGGGAAGATAATGACGGTACCTGACTAAGAAGCACCGGCTAAATACGTGCCAGCAGCCGCGGTAATACGTATGGTGCAAGCGTTATCCGGATTTACTGGGTGTAAAGGGAGCGCAGGCGGTACGGCAAGTCTGA	Cloaca	45.94049013	5.917418885	0.987885046	5.989987306	2.10E-09	7.76E-07	Bacteria	Firmicutes	Clostridia	Clostridiales	Lachnospiraceae	NA	NA
TGAGGAATATTGGTCAATGGGCGAGAGCCTGAACCAGCCAAGTAGCGTGCAGGACGACGGCCCTATGGGTTGTAAACTGCTTTTGTATGGGAATAAAGTGCTCCACGTGTGGAGTTTTGTAGGTACCATACGAATAAGGACCGGCTAATTCCGTGCCAGCAGCCGCGGTAATACGGAAGGTCCGGGCGTTATCCGGATTTATTGGGTTTAAAGGGAGCGT1	Cloaca	0.060077388	-38.30791436	6.46167852	-5.928477289	3.06E-09	1.02E-06	Bacteria	Bacteroidetes	Bacteroidia	Bacteroidales	Prevotellaceae	Prevotella	NA
TGGGGAATATTGCACAATGGGCGGAAGCCTGATGCAGCGACGCCGCGTGGGGGATGAAGGCCTTCGGGTTGTAAACTCCTTTCGACAGGGACGAAGCTTTTTGTGACGGTACCTGTATAAGAAGCACCGGCTAACTACGTGCCAGCAGCCGCGGTAATACGTAGGGTGCGAGCGTTGTCCGGAATTACTGGGCGTAAAGAGCTCGTAGGTGGTTTGTCGC1	Cloaca	0.038179123	36.99986887	6.465625938	5.722550179	1.05E-08	3.18E-06	Bacteria	Actinobacteria	Actinobacteria	Actinomycetales	Corynebacteriaceae	Corynebacterium	NA
TGGGGAATATTGTACAATGGAGGAAACTCTGATACAGCAATGCCGCGTGAGTGATGAAGGTTTTAGGATCGTAAAGCTCTGTCTTTGGGGATGAATAAATGACAGTACCCAAGGAGGAAGCTCCGGCTAACTACGTGCCAGCAGCCGCGGTAATACGTAGGGAGCAAGCGTTGTCCGGAATTACTGGGCGTAAAGGGCACGCAGGCGGCTTGGTCAGTCA1	Feces	0.049270913	-38.2496864	6.463348254	-5.917936788	3.26E-09	3.55E-06	Bacteria	Firmicutes	Clostridia	Clostridiales	Eubacteriaceae	Anaerofustis	NA
TGGGGAATATTGGACAATGGGCGGAAGCCTGATCCAGCCATGCCGCGTGTGTGAAGAAGGCCTTATGGTTGTAAAGCACTTTAAGCGAGGAGGAGGCTACTCTAGATAATACCTAGAGATAGTGGACGTTACTCGCAGAATAAGCACCGGCTAACTCTGTGCCAGCAGCCGCGGTAATACAGAGGGTGCGAGCGTTAATCGGATTTACTGGGCGTAAAGC	Ileum	0.132495372	-35.47846235	6.557202573	-5.410609472	6.28E-08	4.86E-06	Bacteria	Proteobacteria	Gammaproteobacteria	Pseudomonadales	Moraxellaceae	Acinetobacter	NA
TTAGGAATATTCGTCAATGGGGGAAACCCTGAACGAGCAATGCCGCGTGAAGGAAGACGGTCCTCTGGATTGTAAACTTCTGTTGTTAGGGAAGAACGACTATAGTAGGAAATGACTATAGAGTGACGGTACCTTTCAAGAAAGCTCCGGCTAACTACGTGCCAGCAGCCGCGGTAATACGTAGGGAGCGAGCGTTATCCGGAATTATTGGGTGTAAAGC	Ileum	0.596272635	17.79509284	3.298681605	5.394607595	6.87E-08	5.20E-06	Bacteria	Tenericutes	Mollicutes	RF39	NA	NA	NA
TAGGGAATCTTCCACAATGGACGCAAGTCTGATGGAGCAACGCCGCGTGAGTGAAGAAGGGTTTCGGCTCGTAAAGCTCTGTTGTTGGTGAAGAAAGATAGAGGTAGTAACTGGCCTTTATTCGACGGTAATCAACTAGAAAGTCACGGCTAACTACGTGCCAGCAGCCGCGGTAATACGTAGGTGGCAAGCGTTGTCCGGATTTATTGGGCGTAAAGCG1	Feces	137.431587	4.284801018	0.743720979	5.761301803	8.35E-09	6.81E-06	Bacteria	Firmicutes	Bacilli	Lactobacillales	Lactobacillaceae	Lactobacillus	NA
TCGGGAATATTGCGCAATGGAGGAAACTCTGACGCAGTGACGCCGCGTGCAGGAAGAAGGTTTTCGGATTGTAAACTGCTTTAGACAGGGAAGAAAAAAGACAGTACCTGTAGAATAAGCTCCGGCTAACTACGTGCCAGCAGCCGCGGTAATACGTAGGGAGCGAGCGTTATCCGGATTTATTGGGTGTAAAGGGTGCGTAGACGGGAAAATAAGTTAG	Feces	10.15033096	-23.8040873	4.161883599	-5.719546626	1.07E-08	6.97E-06	Bacteria	Firmicutes	Clostridia	Clostridiales	NA	NA	NA
TGGGGAATATTGGACAATGGGCGAAAGCCTGATCCAGCAACGCCGCGTGAGGGATGACTGCCTTCGGGTTGTAAACCTCTTTCAGTACCGACGAAGCGAGAGTGACGGTAGGTACAGAAGAAGCACCGGCCAACTACGTGCCAGCAGCCGCGGTAATACGTAGGGTGCGAGCGTTGTCCGGAATTATTGGGCGTAAAGGGCTCGTAGGCGGTTTGTCGCG	Ileum	0.021968087	-34.97257351	6.558651035	-5.33228149	9.70E-08	7.17E-06	Bacteria	Actinobacteria	Actinobacteria	Actinomycetales	Nocardioidaceae	NA	NA
TGAGGAATATTGGTCAATGGATGAGAATCTGAACCAGCCAAGTAGCGTGCAGGACGACGGCCCTATGGGTTGTAAACTGCTTTTGTACGGGGATAAAGGAGCTTACGTGTAAGTTTTTGCAGGTACCGTACGAATAAGGACCGGCTAATTCCGTGCCAGCAGCCGCGGTAATACGGAAGGTCCGGGCGTTATCCGGATTTATTGGGTTTAAAGGGAGCGC	Ileum	0.03567867	-34.93741735	6.558013963	-5.327438695	9.96E-08	7.21E-06	Bacteria	Bacteroidetes	Bacteroidia	Bacteroidales	Prevotellaceae	Prevotella	NA
TAGGGAATCTTCCGCAATGGACGAAAGTCTGACGGAGCAACGCCGCGTGAGTGAAGAAGGTTTTCGGATCGTAAAACTCTGTTGTCAGGGAAGAACAAGTATGGGAGTAACTGCCCGTACCTTGACGGTACCTGGCCAGAAAGCCACGGCTAACTACGTGCCAGCAGCCGCGGTAATACGTAGGTGGCAAGCGTTGTCCGGAATTATTGGGCGTAAAGCG	Ileum	0.020796072	-34.86190821	6.559402841	-5.314799084	1.07E-07	7.56E-06	Bacteria	Firmicutes	Bacilli	Bacillales	Bacillaceae	Bacillus	badius
TGGGGAATATTGGACAATGGGCGCAAGCCTGATCCAGCCATGCCGCGTGGGTGATGAAGGCCCTAGGGTTGTAAAGCCCTTTCGGCGGGGAAGATAATGACGGTACCCGCAGAAGAAGCCCCGGCTAACTTCGTGCCAGCAGCCGCGGTAATACGAAGGGGGCTAGCGTTGCTCGGAATCACTGGGCGTAAAGCGCACGTAGGTGGCTTGTTAAGTCAGG	Cloaca	0.013373017	35.91073902	6.466452745	5.553390775	2.80E-08	7.77E-06	Bacteria	Proteobacteria	Alphaproteobacteria	Rhizobiales	Hyphomicrobiaceae	Rhodoplanes	NA
TGGGGAATCTTCCGCAATGGGCGAAAGCCTGACGGAGCAACGCCGCGTGAGTGAAGAAGGTCTTCGGATCGTAAAGCTCTGTTGAGAGGGACGAGAGATTACTTCAGGAAATGGGAGTAAGAGGACGGTACCTTTCGAGGAAGCCACGGCTAACTACGTGCCAGCAGCCGCGGTAATACGTAGGTGGCGAGCGTTGTCCGGAATTATTGGGCGTAAAGGG	Ileum	0.016747902	-34.2612652	6.559407533	-5.223225577	1.76E-07	1.22E-05	Bacteria	Firmicutes	Clostridia	Clostridiales	Veillonellaceae	Anaerovibrio	NA
TGAGGAATTTTTCACAATGGACGAAAGTCTGATGGAGCAATACCACGTGAACGATGAAGGTCTTCTGATTGTAAAGTTCTTTTATTTAGGAAAAAAAGCGCGCTAGGAAATGAGCGCGCCTTGATGGTACTAATTGAATAAGTGACAGCTAACTATGTGCCAGCAGCTGCGGTAAAACATAGGTCACGAGCATTATCCGGATTTATTGGGCGTAAAGGAA1	Cecum	13.4168247	-4.457504488	0.809946702	-5.503454086	3.72E-08	1.26E-05	Bacteria	Tenericutes	Mollicutes	Mycoplasmatales	Mycoplasmataceae	Mycoplasma	NA
TGGGGAATATTGCACAATGGGCGAAAGCCTGATGCAGCAACGCCGCGTGAAGGATGAAGGTCTTCGGATTGTAAACTTCTATCAGCAGGGAAGAATAAATGACGGTACCTGACTAAGAAGCTCCGGCTAACTACGTGCCAGCAGCCGCGGTAATACGTAGGGAGCAAGCGTTATCCGGATTTACTGGGTGTAAAGGGTGCGTAGGCGGCTTGGTAAGTCA1	Cloaca	0.128432867	35.15818901	6.466488931	5.436982786	5.42E-08	1.39E-05	Bacteria	Firmicutes	Clostridia	Clostridiales	Lachnospiraceae	Epulopiscium	NA
TGGGGAATATTGTACAATGGAGGAAACTCTGATACAGCAATGCCGCGTGAGTGATGAAGGTTTTAGGATCGTAAAGCTCTGTCTTTGGGGATGAATAAATGACAGTACCCAAGGAGGAAGCTCCGGCTAACTACGTGCCAGCAGCCGCGGTAATACGTAGGGAGCAAGCGTTGTCCGGAATTACTGGGCGTAAAGGGCACGCAGGCGGCTTGGTCAGTCA	Colon	0.049270913	-36.77233834	6.46464728	-5.68822037	1.28E-08	1.42E-05	Bacteria	Firmicutes	Clostridia	Clostridiales	Eubacteriaceae	Anaerofustis	NA
TGAGGAATATTGGTCAATGGAGGGAACTCTGAACCAGCCATGCCGCGTGAGGGAAGAAGGCCCTATGGGTTGTAAACCTCTTTTGCCTGGGGGCAATAAGGCGCATGCGTGCGTTGATGAGAGTACCAGGCGAATAAGCATCGGCTAACTCCGTGCCAGCAGCCGCGGTAATACGGAGGATGCGAGCGTTATCCGGATTTATTGGGTTTAAAGGGTGCGC	Ileum	0.030667199	-33.78438181	6.557942461	-5.151674021	2.58E-07	1.75E-05	Bacteria	Bacteroidetes	Bacteroidia	Bacteroidales	NA	NA	NA
TGGGGAATATTGCACAATGGGGGAAACCCTGATGCAGCGACGCCGCGTGAGTGAAGAAGTATTTCGGTATGTAAAGCTCTATCAGCAGGGAAGAAAATGACGGTACCTGACTAAGAAGCCCCGGCTAACTACGTGCCAGCAGCCGCGGTAATACGTAGGGGGCAAGCGTTATCCGGATTTACTGGGTGTAAAGGGAGCGTAGACGGTTGTGCAAGTCTGA	Ileum	0.095747256	-33.64914037	6.559429794	-5.129888029	2.90E-07	1.93E-05	Bacteria	Firmicutes	Clostridia	Clostridiales	Lachnospiraceae	NA	NA
CTGCGGTAAAACATAGGTCACGAGCATTATCCGGATTTATTGGGCGTAAAGGAAGCGTAGGCGGGGAGGTTGATCCATTGTTAAAAGCATTTGCTTAACAAATGTGTGCATTGGAGATCGCCTCCCTAGAGTTAATCAGGGGGTACTGGAATTCAATGTGTAGCGGTGGAATGCGTAGATATATTGAGGAACACCAGAGGCTAAGGCGAGTACCTAGGAT	Ileum	1.008108969	-9.57896528	1.874838657	-5.109221129	3.23E-07	2.11E-05	Bacteria	Tenericutes	Mollicutes	Mycoplasmatales	Mycoplasmataceae	Mycoplasma	NA
TGAGGAATATTGGTCAATGGGCGAGAGCCTGAACCAGCCAAGTAGCGTGAAGGATGAAGGTTCTATGGATTGTAAACTTCTTTTATACGGGAATAAAACCTCCCACGTGTGGGAGCTTGTATGTACCGTATGAATAAGCATCGGCTAACTCCGTGCCAGCAGCCGCGGTAATACGGAGGATGCGAGCGTTATCCGGATTTATTGGGTTTAAAGGGAGCGC	Ileum	0.09322125	-33.2379764	6.555167398	-5.070500017	3.97E-07	2.54E-05	Bacteria	Bacteroidetes	Bacteroidia	Bacteroidales	Bacteroidaceae	Bacteroides	NA
TGGGGAATCTTCCGCAATGGGCGAAAGCCTGACGGAGCAACGCCGCGTGAGTGAAGAAGGCCTTCGGGTCGTAAAGCTCTGTCTTTAGGGAAGAACATCTTATGTGTGAATAATGCATAGGACTGACGGTACCTGAGGAGGAAGCTCCGGCTAACTACGTGCCAGCAGCCGCGGTAATACGTAGGGAGCGAGCGTTGTCCGGATTTACTGGGCGTAAAGG	Cloaca	0.066433827	-34.32138031	6.465968496	-5.308003021	1.11E-07	2.64E-05	Bacteria	Firmicutes	Clostridia	Clostridiales	Dehalobacteriaceae	Dehalobacterium	NA
TGAGGAATATTGGTCAATGGGCGGAAGCCTGAACCAGCCAAGTAGCGTGCAGGAAGACGGCCCTATGGGTTGTAAACTGCTTTTGTGTGGGAATAAAGTCAGGGACGTGTCCCTGTTTGCATGTACCGCAAGAATAAGGACCGGCTAATTCCGTGCCAGCAGCCGCGGTAATACGGAAGGTCCGGGCGTTATCCGGATTTATTGGGTTTAAAGGGAGCGT	Ileum	0.016684634	-33.15827735	6.559680615	-5.054861555	4.31E-07	2.71E-05	Bacteria	Bacteroidetes	Bacteroidia	Bacteroidales	Prevotellaceae	Prevotella	NA
TGAGGAATATTGGTCAATGGGCGAGAGCCTGAACCAGCCAAGTCGCGTGAGGGATGACTGCCCTATGGGTTGTAAACCTCTTTTATTCGGGAAGAATAAGTTCTACGTGTAGAACGATGCCTGTACCGAATGAATAAGCATCGGCTAACTCCGTGCCAGCAGCCGCGGTAATACGGAGGATGCGAGCGTTATCCGGATTTATTGGGTTTAAAGGGTGCGT	Ileum	6.177073437	-4.442144539	0.883348645	-5.028755703	4.94E-07	3.04E-05	Bacteria	Bacteroidetes	Bacteroidia	Bacteroidales	[Odoribacteraceae]	Odoribacter	NA
TGAGGAATATTGGTCAATGGCGGCAACGCTGAACCAGCCAAGTAGCGTGAGGGATTACGGCCCTACGGGTCTTAAACCTCTTTTGTTGGGGAGCAACCTGTGCCACTTGTGGCACACTGCGAGTACCCTTCGAATAAGCATCGGCTAACTCCGTGCCAGCAGCCGCGGTAATACGGAGGATGCGAGCGTTATCCGGATTTATTGGGTTTAAAGGGAGCGC	Ileum	0.039562776	-32.89630976	6.558845029	-5.015564419	5.29E-07	3.18E-05	Bacteria	Bacteroidetes	Bacteroidia	Bacteroidales	NA	NA	NA
TTAGGAATATTCGTCAATGGGGGAAACCCTGAACGAGCAATGCCGCGTGAAGGATGACGGTCCTATGGATTGTAAACTTCTGTTGTTAGGGAAGAACGACTAGTGTAGGAAATGACACTAGAGTGACGGTACCTTTCAAGAAAGCTCCGGCTAACTACGTGCCAGCAGCCGCGGTAATACGTAGGGAGCGAGCGTTATCCGGATTTATTGGGTGTAAAGG	Ileum	0.013484168	-32.88569013	6.559408581	-5.013514515	5.34E-07	3.18E-05	Bacteria	Tenericutes	Mollicutes	RF39	NA	NA	NA
TGGGGAATATTGCACAATGGGGGAAACCCTGATGCAGCGACGCCGCGTGAGTGAAGAAGTATTTCGGTATGTAAAGCTCTATCAGCAGGGAAGATAATGACGGTACCTGACTAAGAAGCCCCGGCTAACTACGTGCCAGCAGCCGCGGTAATACGTAGGGGGCAAGCGTTATCCGGATTTACTGGGTGTAAAGGGTGCGTAGACGGTTCGACAAGTCAGA	Colon	0.205924761	35.52347984	6.463202131	5.496266265	3.88E-08	3.23E-05	Bacteria	Firmicutes	Clostridia	Clostridiales	NA	NA	NA
TGGGGAATATTGCACAATGGGCGCAAGCCTGATGCAGCCATGCCGCGTGTGTGAAGAAGGCCTTCGGGTTGTAAAGCACTTTCAGCGGGGAGGAAGGCGGTGAGGTTAATAACCTCATCGATTGACGTTACCCGCAGAAGAAGCACCGGCTAACTCCGTGCCAGCAGCCGCGGTAATACGGAGGGTGCAAGCGTTAATCGGAATTACTGGGCGTAAAGCG	Ileum	0.462742812	-13.79494164	2.766294777	-4.9867938	6.14E-07	3.59E-05	Bacteria	Proteobacteria	Gammaproteobacteria	Enterobacteriales	Enterobacteriaceae	Klebsiella	NA
TGAGGAATATTGGTCAATGGGCGAGAGCCTGAACCAGCCAAGTAGCGTGCAGGACGACGGCCCTATGGGTTGTAAACTGCTTTTGTATGGGAATAAAGTGCTCCACGTGTGGAGTTTTGTAGGTACCATACGAATAAGGACCGGCTAATTCCGTGCCAGCAGCCGCGGTAATACGGAAGGTCCGGGCGTTATCCGGATTTATTGGGTTTAAAGGGAGCGT	Ileum	0.060077388	-32.57541927	6.558686344	-4.966759739	6.81E-07	3.91E-05	Bacteria	Bacteroidetes	Bacteroidia	Bacteroidales	Prevotellaceae	Prevotella	NA
TGGGGAATATTGGGCAATGGGCGAAAGCCTGACCCAGCGACGCCGCGTGAGGGAAGAAGATCTTCGGATTGTAAACCTTAGTCAACAGGGAAGAAGAAAGTGACGGTACCTGTGGAGGAAGCCACGGCTAACTACGTGCCAGCAGCCGCGGTAATACGTAGGTGGCGAGCGTTATCCGGAATTACTGGGTGTAAAGGGTGTGTAGGCGGGCTTGCAAGTC	Ileum	0.017105941	-32.41882748	6.558801794	-4.942797252	7.70E-07	4.35E-05	Bacteria	Firmicutes	Clostridia	Clostridiales	Ruminococcaceae	NA	NA
TGGGGAATATTGGGCAATGGGGGCAACCCTGACCCAGCAACGCCGCGTGAAGGAAGAAGGCTTTCGGGTTGTAAACTTCTTTGACGAGGGACGATAATGACGGTACCTCGAAAACAAGCCACGGCTAACTACGTGCCAGCAGCCGCGGTAATACGTAGGTGGCAAGCGTTGTCCGGATTTACTGGGTGTAAAGGGCGCGTAGGCGGGATGGCAAGTCAGA	Feces	0.040044031	34.59258866	6.467277092	5.348864471	8.85E-08	4.81E-05	Bacteria	Firmicutes	Clostridia	Clostridiales	Ruminococcaceae	NA	NA
TAGGGAATATTGCACAATGGAGGAAACTCTGATGCAGCCATGCCGCGTGTGTGAAGAAGGCCTTCGGGTTGTAAAGCACTTTCGGAGGGGAGGAACAAATGACGTTACCCTCAGAAGAAGCACCGGCTAACTCCGTGCCAGCAGCCGCGGTAATACGGAGGGTGCAAGCGTTAATCGGAATAACTGGGCGTAAAGGGCATGCAGGCGGTTTATCAAGTAG1	Cloaca	0.046889631	-33.46086542	6.465930401	-5.174949829	2.28E-07	5.06E-05	Bacteria	Proteobacteria	Gammaproteobacteria	Aeromonadales	Succinivibrionaceae	Succinivibrio	NA
TGGGGAATATTGCACAATGGGCGCAAGCCTGATGCAGCGACGCCGCGTGCGGGATGGAGGCCTTCGGGTTGTAAACCGCTTTTGTTCAAGGGCAAGGCACGGTTTCGGCCGTGTTGAGTGGATTGTTCGAATAAGCACCGGCTAACTACGTGCCAGCAGCCGCGGTAATACGTAGGGTGCAAGCGTTATCCGGATTTATTGGGCGTAAAGGGCTCGTAGG	Ileum	0.131168108	-32.15075961	6.558581939	-4.902090103	9.48E-07	5.26E-05	Bacteria	Actinobacteria	Actinobacteria	Bifidobacteriales	Bifidobacteriaceae	Bifidobacterium	pseudolongum
TGGGGAATATTGCACAATGGGCGAAAGCCTGATGCAGCAACGCCGCGTGAAGGATGAAGGCCTTCGGGTCGTAAACTTCTGTCCTTGGGGAAGAAGAACTGACGGTACCCTTGGAGGAAGCCCCGGCTAACTACGTGCCAGCAGCCGCGGTAATACGTAGGGGGCAAGCGTTATCCGGAATTATTGGGCGTAAAGCGTGCGTAGGTGGTTCTTTAAGCGC	Ileum	0.029455355	-32.06268339	6.558000892	-4.889094088	1.01E-06	5.44E-05	Bacteria	Firmicutes	Clostridia	Clostridiales	[Mogibacteriaceae]	NA	NA
TGGGGAATATTGGGCAATGGGCGAAAGCCTGACCCAGCAACGCCGCGTGAAGGAAGAAGGCCTTCGGGTTGTAAACTTCTTTTACCAGGGACGAACACAATGACGGTACCTGGAGAAAAAGCAACGGCTAACTACGTGCCAGCAGCCGCGGTAATACGTAGGTTGCAAGCGTTGTCCGGAATTACTGGGTGTAAAGGGCGTGTAGGCGGAGATGCAAGTT	Ileum	0.11151568	-32.04649694	6.55336249	-4.890084593	1.01E-06	5.44E-05	Bacteria	Firmicutes	Clostridia	Clostridiales	Ruminococcaceae	NA	NA
TGGGGAATATTGCACAATGGGCGAAAGCCTGATGCAGCGACGCCGCGTGAAGGATGAAGTATTTCGGTATGTAAACTTCTATCAGCAGGGAAGAAAATGACGGTACCTGACTAAGAAGCTCCGGCTAAATACGTGCCAGCAGCCGCGGTAATACGTATGGAGCAAGCGTTATCCGGATTTACTGGGTGTAAAGGGAGCGCAGGCGGTCTAGCAAGCCAGA1	Cloaca	3.163671823	9.906992306	1.928715345	5.136575666	2.80E-07	5.82E-05	Bacteria	Firmicutes	Clostridia	Clostridiales	Lachnospiraceae	Coprococcus	NA
TGGGGAATATTGGGCAATGGGCGAAAGCCTGACCCAGCGACGCCGCGTGAAGGAAGAAGGTCTTCGGATTGTAAACTTCTTTTATCAGGGACGAATACTGACGGTACCTGATGAATAAGCCACGGCTAACTACGTGCCAGCAGCCGCGGTAATACGTAGGTGGCAAGCGTTATCCGGATTTACTGGGTGTAAAGGGTGTGTAGGCGGGATGGTAAGTCAG	Ileum	0.038314907	-31.77647542	6.558649492	-4.844972347	1.27E-06	6.69E-05	Bacteria	Firmicutes	Clostridia	Clostridiales	Ruminococcaceae	NA	NA
TGGGGGATATTGCACAATGGGGGGAACCCTGATGCAGCAACGCCGCGTGAGGGATGAAGGTTTTCGGATTGTAAACCTCTGTCCTTAGTGAAGAACAAAATGACGGTAACTAAGGAGGAAGCTCCGGCTAACTACGTGCCAGCAGCCGCGGTAATACGTAGGGAGCGAGCGTTGTCCGGATTTATTGGGTGTAAAGGGTGCGTAGGCGGCTATGTAAGTC	Feces	1.026572569	33.86167852	6.46404965	5.238462009	1.62E-07	7.55E-05	Bacteria	Firmicutes	Clostridia	Clostridiales	Ruminococcaceae	Ruminococcus	NA
TGGGGAATATTGCACAATGGGGGAAACCCTGATGCAGCGACGCCGCGTGAGTGAAGAAGTATTTCGGTATGTAAAGCTCTATCAGCAGGGAAGAAAATGACGGTACCTGACTAAGAAGCCCCGGCTAACTACGTGCCAGCAGCCGCGGTAATACGTAGGGGGCAAGCGTTATCCGGATTTACTGGGTGTAAAGGGAGCGTAGACGGTGAAGCAAGTCTGA	Ileum	0.175038036	-31.51818339	6.558794413	-4.805484272	1.54E-06	8.03E-05	Bacteria	Firmicutes	Clostridia	Clostridiales	Lachnospiraceae	NA	NA
CTAAGAATATTCCACAATGGGCGAAAGCCTGATGGAGCCACGCCGCGTGGACGATGAAGGCCGGAAGGTTGTAAAGTCCTTTAGCAAGTGAGGAATAAGCGGGACAGGGAATGGTCTCGTGGTGACTGTAGCTTGAGAATAAGGGTCGGCTAATTACGTGCCAGCAGCCGCGGTAACACGTAAGACCCTAGCGTTATTCGGAATTATTGGGCGTAAAGGG	Ileum	0.764832955	-9.501972977	1.990762078	-4.773032942	1.81E-06	9.29E-05	Bacteria	Spirochaetes	Spirochaetes	Spirochaetales	Spirochaetaceae	Treponema	NA
TGGGGAATATTGCACAATGGGCGCAAGCCTGATGCAGCCATGCCGCGTGTATGAAGAAGGCCTTCGGGTTGTAAAGTACTTTCAGTGGGGAGGAAGGGAGTAAAGTTAATACCTTTACTCATTGACGTTACCCGCAGAAGAAGCACCGGCTAACTCCGTGCCAGCAGCCGCGGTAATACGGAGGGTGCAAGCGTTAATCGGAATTACTGGGCGTAAAGCG	Ileum	8.398238298	31.23850922	6.557053877	4.76410745	1.90E-06	9.57E-05	Bacteria	Proteobacteria	Gammaproteobacteria	Enterobacteriales	Enterobacteriaceae	NA	NA
TGGGGAATTTTGGACAATGGGGGCAACCCTGATCCAGCAATGCCGCGTGAGTGAAGAAGGCCTTCGGGTTGTAAAGCTCTTTTGTCAGGGAAGAAACGGTAGTAGCGAATAACTACTACTAATGACGGTACCTGAAGAATAAGCACCGGCTAACTACGTGCCAGCAGCCGCGGTAATACGTAGGGTGCAAGCGTTAATCGGAATTACTGGGCGTAAAGCG	Ileum	0.067437352	30.77422066	6.558255797	4.692439822	2.70E-06	0.000134137	Bacteria	Proteobacteria	Betaproteobacteria	Burkholderiales	Oxalobacteraceae	NA	NA
TGGGGAATATTGCACAATGGGGGAAACCCTGATGCAGCGACGCCGCGTGAGTGAAGAAGTATTTCGGTATGTAAAGCTCTATCAGCAGGGAAGATAATGACGGTACCTGACTAAGAAGCACCGGCTAAATACGTGCCAGCAGCCGCGGTAATACGTATGGTGCAAGCGTTATCCGGATTTACTGGGTGTAAAGGGTGCGTAGGTGGTTTGGCAAGTCAGA	Feces	1.408195276	-17.60087898	3.447014651	-5.106122474	3.29E-07	0.000134165	Bacteria	Firmicutes	Clostridia	Clostridiales	Lachnospiraceae	Coprococcus	NA
TCGGGAATATTGCGCAATGGAGGAAACTCTGACGCAGTGATGCCGCGTATAGGAAGAAGGTCTTCGGATTGTAAACTATTGTCGTTAGGGAAGAAAAAAATGACAGTACCTAAGGAGGAAGCTCCGGCTAACTACGTGCCAGCAGCCGCGGTAATACGTAGGGAGCGAGCGTTATCCGGATTTATTGGGTGTAAAGGGTGCGTAGACGGGAAGTTAAGTT	Ileum	10.33039429	-4.580989322	0.981057676	-4.669439355	3.02E-06	0.000147858	Bacteria	Firmicutes	Clostridia	Clostridiales	NA	NA	NA
TGGGGAATTTTGGACAATGGGCGCAAGCCTGATCCAGCCATGCCGCGTGTCTGAAGAAGGCCTTCGGGTTGTAAAGGACTTTTGTCAGGGAAGAAAAGGGCGGGGTTAATACCCCTGTCTGATGACGGTACCTGAAGAATAAGCACCGGCTAACTACGTGCCAGCAGCCGCGGTAATACGTAGGGTGCGAGCGTTAATCGGAATTACTGGGCGTAAAGCG	Ileum	0.012030721	-30.26290196	6.559446611	-4.613636447	3.96E-06	0.000190903	Bacteria	Proteobacteria	Betaproteobacteria	Neisseriales	Neisseriaceae	Neisseria	NA
TAGGGAATCTTCCGCAATGGACGAAAGTCTGACGGAGCAACGCCGCGTGAGTGAAGAAGGGTTTCGGCTCGTAAAACTCTGTTGTCAGGGAAGAACGCCGACGGGAGTAACTGCCCGTCGGGTGACGGTACCTGACCAGAAAGCCACGGCTAACTACGTGCCAGCAGCCGCGGTAATACGTAGGTGGCAAGCGTTATCCGGAATTATTGGGCGTAAAGCG	Ileum	0.042072257	-30.23629966	6.558593863	-4.610180214	4.02E-06	0.000191332	Bacteria	Firmicutes	Bacilli	Bacillales	Staphylococcaceae	Salinicoccus	NA
TGGGGAATATTGGGCAATGGGGGAAACCCTGACCCAGCAACGCCGCGTGAAGGAAGAAGGCCTTCGGGTTGTAAACTTCTTTTAGCAGGGACGAAGGACGTGACGGTACCTGCAGAAAAAGCAACGGCTAACTACGTGCCAGCAGCCGCGGTAATACGTAGGTTGCAAGCGTTGTCCGGATTTACTGGGTGTAAAGGGCGTGTAGGCGGAGCTGCAAGTC	Ileum	0.080150892	-30.15954659	6.554794642	-4.601142864	4.20E-06	0.00019474	Bacteria	Firmicutes	Clostridia	Clostridiales	Ruminococcaceae	NA	NA
TAGGGAATATTGCACAATGGGGGAAACCCTGATGCAGCCATGCCGCGTGTGTGAAGAAGGCCTTCGGGTTGTAAAGCACTTTCAGATGGGAAAAAAGTAGTAATTCGAATAGGGTTGTTATGTGATATTACCATCAGAAGAAGCACCGGCTAACTCCGTGCCAGCAGCCGCGGTAATACGGAGGGTGCAAGCGTTAATCGGAATAACTGGGCGTAAAGCG	Ileum	0.074982331	-30.12789095	6.554502847	-4.596518096	4.30E-06	0.00019474	Bacteria	Proteobacteria	Gammaproteobacteria	Aeromonadales	Succinivibrionaceae	Ruminobacter	NA
TGAGGAATATTGGTCAATGGGCGAGAGCCTGAACCAGCCAAGTAGCGTGCAGGATGACGGCCCTATGGGTTGTAAACTGCTTTTATGCGGGGATAAAGTGTACCATGTATGGTGTTTTGCAGGTACCGCATGAATAAGGACCGGCTAATTCCGTGCCAGCAGCCGCGGTAATACGGAAGGTCCGGGCGTTATCCGGATTTATTGGGTTTAAAGGGAGCGT	Ileum	0.034913846	-30.12509932	6.558032518	-4.593618473	4.36E-06	0.00019474	Bacteria	Bacteroidetes	Bacteroidia	Bacteroidales	Prevotellaceae	Prevotella	NA
TGGGGAATATTGCACAATGGGCGAAAGCCTGATGCAGCGACGCCGCGTGGGGGATGACGGCCTTCGGGTTGTAAACCTCTTTCAGTAGGGAAGAAGCGAAAGTGACGGTACCTGCAGAAGAAGCGCCGGCTAACTACGTGCCAGCAGCCGCGGTAATACGTAGGGCGCAAGCGTTGTCCGGAATTATTGGGCGTAAAGAGCTTGTAGGTGGCTTGTCGCG	Ileum	0.047146088	-30.12270407	6.559629473	-4.592134997	4.39E-06	0.00019474	Bacteria	Actinobacteria	Actinobacteria	Actinomycetales	Dermabacteraceae	NA	NA
TAGGGAATCTTCCGCAATGGACGAAAGTCTGACGGAGCAACGCCGCGTGAGTGAAGAAGGTCTTCGGATCGTAAAGCTCTGTTGTTAGGGAAGAACAAGTATCGGAGGAAATGCCGGTACCTTGACGGTACCTGACGAGAAAGCCACGGCTAACTACGTGCCAGCAGCCGCGGTAATACGTAGGTGGCAAGCGTTGTCCGGAATTATTGGGCGTAAAGCG	Ileum	0.036486452	30.14631617	6.557730845	4.597065187	4.28E-06	0.00019474	Bacteria	Firmicutes	Bacilli	Bacillales	Bacillaceae	Bacillus	thermoamylovorans
TGGGGAATTTTGGACAATGGGCGAAAGCCTGATCCAGCAATGCCGCGTGCAGGATGAAGGCCTTCGGGTTGTAAACTGCTTTTGTACGGAACGAAAAAGCTTCTCCTAATACGAGAGGCCCATGACGGTACCGTAAGAATAAGCACCGGCTAACTACGTGCCAGCAGCCGCGGTAATACGTAGGGTGCAAGCGTTAATCGGAATTACTGGGCGTAAAGCG	Ileum	0.036415424	-30.06613408	6.558638718	-4.584203426	4.56E-06	0.000199618	Bacteria	Proteobacteria	Betaproteobacteria	Burkholderiales	Comamonadaceae	Delftia	NA
TGAGGAATATTGGTCAATGGGCGGGAGCCTGAACCAGCCAAGTAGCGTGAAGGATGACTGCCCTACGGGTTGTAAACTTCTTTTGTTTGGGAATAAAAGACGCTACGTGTAGCGTTGTGCATGTACCTTACGAATAAGCATCGGCTAATTCCGTGCCAGCAGCCGCGGTAATACGGAAGATGCGAGCGTTATCCGGATTTATTGGGTTTAAAGGGAGCGT	Ileum	0.027275922	-29.98063462	6.558700316	-4.571124335	4.85E-06	0.000209733	Bacteria	Bacteroidetes	Bacteroidia	Bacteroidales	[Paraprevotellaceae]	CF231	NA
TAGGGAATCTTCCGCAATGGACGAAAGTCTGACGGAGCAACGCCGCGTGAACGATGAAGGCCTTCGGGTCGTAAAGTTCTGTTGTTAGGGAAGAACAAGTGCCGTTCGAATAGGTCGGCACCTTGACGGTACCTAACCAGAAAGCCACGGCTAACTACGTGCCAGCAGCCGCGGTAATACGTAGGTGGCAAGCGTTGTCCGGAATTATTGGGCGTAAAGC	Ileum	0.068460355	-29.89219287	6.555672087	-4.559744976	5.12E-06	0.000218586	Bacteria	Firmicutes	Bacilli	Bacillales	Bacillaceae	NA	NA
TGGGGAATATTGCACAATGGGCGAAAGCCTGATGCAGCAACGCCGCGTGAGGGATGACGGCCTTCGGGTTGTAAACCTCTTTTAGTAGGGAAGAAGCGAAAGTGACGGTACCTGCAGAAAAAGCACCGGCTAACTACGTGCCAGCAGCCGCGGTAATACGTAGGGTGCAAGCGTTGTCCGGAATTATTGGGCGTAAAGAGCTCGTAGGCGGTTTGTCGCG	Ileum	0.056409553	29.88542836	6.558374761	4.556834498	5.19E-06	0.00021883	Bacteria	Actinobacteria	Actinobacteria	Actinomycetales	Microbacteriaceae	NA	NA
TGGGGAATATTGGGCAATGGGCGAAAGCCTGACCCAGCGACGCCGCGTGAGGGAAGAAGGTCTTCGGATTGTAAACCTTTGTAAGCAGGGAAGAAGAAAGTGACGGTACCTGCAAAGTAAGCCACGGCTAACTACGTGCCAGCAGCCGCGGTAATACGTAGGTGGCGAGCGTTATCCGGAATTACTGGGTGTAAAGGGTGTGTAGGCGGAAAAGCAAGTC	Ileum	0.03072742	-29.81468012	6.558036526	-4.546281498	5.46E-06	0.000226674	Bacteria	Firmicutes	Clostridia	Clostridiales	Ruminococcaceae	NA	NA
TGGGGAATTTTGGACAATGGGCGCAAGCCTGATCCAGCAATGCCGCGTGCAGGAAGAAGGCCTTCGGGTTGTAAACTGCTTTTGTACGGAACGAAAAGCACTGGGTTAATACCCTGGGGCGATGACGGTACCGTAAGAATAAGCACCGGCTAACTACGTGCCAGCAGCCGCGGTAATACGTAGGGTGCGAGCGTTAATCGGAATTACTGGGCGTAAAGCG	Ileum	0.038896699	-29.77433715	6.557445983	-4.540538683	5.61E-06	0.000226674	Bacteria	Proteobacteria	Betaproteobacteria	Burkholderiales	Comamonadaceae	Hydrogenophaga	NA
TGGGGAATATTGGGCAATGGGCGCAAGCCTGACCCAGCAACGCCGCGTGAAGGAAGAAGGTTTTCGGATCGTAAACTTCTATCCTTGGTGAAGATAATGACGGTAGCCGAGAAGGAAGCCCCGGCTAACTACGTGCCAGCAGCCGCGGTAATACGTAGGGGGCAAGCGTTGTCCGGAATGATTGGGCGTAAAGGGCGCGTAGGCGGCCAGGTAAGTCTGG	Ileum	0.086752447	-29.7608221	6.560308493	-4.536497351	5.72E-06	0.000226674	Bacteria	Firmicutes	Clostridia	Clostridiales	NA	NA	NA
TAGGGAATCTTCCACAATGGACGAAAGTCTGATGGAGCAATGCCGCGTGAATGAAGAAGGTCTTCGGATCGTAAAGTTCTGTTATTAGAGAAGAATAGGTCGAGGAGTAACTGTCTCGACTTTGACGGTACCTAACCAGAAAGTCACGGCTAACTACGTGCCAGCAGCCGCGGTAATACGTAGGTGACGAGCGTTGTCCGGAATTATTGGGCGTAAAGGG	Ileum	0.058445246	-29.73795481	6.555247856	-4.536511124	5.72E-06	0.000226674	Bacteria	Firmicutes	Bacilli	Lactobacillales	Aerococcaceae	NA	NA
TGGGGAATATTGCACAATGGGGGGAACCCTGATGCAGCGATGCCGCGTGGAGGAAGAAGGTTTTCGGATTGTAAACTCCTGTCTTAAAGGACGATAATGACGGTACTTTAGGAGGAAGCTCCGGCTAACTACGTGCCAGCAGCCGCGGTAATACGTAGGGAGCGAGCGTTGTCCGGAATTACTGGGTGTAAAGGGAGCGTAGGCGGGACGGCAAGTCAGA	Ileum	0.247531538	29.78356007	6.55925756	4.540690741	5.61E-06	0.000226674	Bacteria	Firmicutes	Clostridia	Clostridiales	Ruminococcaceae	Ruminococcus	flavefaciens
TAGGGAATCTTCCGCAATGGACGAAAGTCTGACGGAGCAACGCCGCGTGAGCGAAGAAGGCCTTCGGGTCGTAAAGCTCTGTTGTTAGGGAAGAACAAGTAACGCAGTAACTGGCGTTACCGTGACGGTACCTAACGAGAAAGCCACGGCTAACTACGTGCCAGCAGCCGCGGTAATACGTAGGTGGCAAGCGTTGTCCGGAATTATTGGGCGTAAAGCG	Ileum	0.055187216	-29.69932655	6.557810656	-4.528847829	5.93E-06	0.000232271	Bacteria	Firmicutes	Bacilli	Bacillales	Bacillaceae	Anoxybacillus	kestanbolensis
TGGGGAATATTGCACAATGGGGGAAACCCTGATGCAGCAACGCCGCGTGAGTGAAGAAGTATTTCGGTATGTAAAGCTCTATCAGCAGGGAAGAAAATGACGGTACCTGACTAAGAAGCCCCGGCTAACTACGTGCCAGCAGCCGCGGTAATACGTAGGGGGCAAGCGTTATCCGGATTTACTGGGTGTAAAGGGAGCGTAGACGGTTTGGCAAGTCTGA	Ileum	1.306523334	-29.67328647	6.5572514	-4.525262898	6.03E-06	0.000233496	Bacteria	Firmicutes	Clostridia	Clostridiales	Lachnospiraceae	NA	NA
TGAGGAATATTGGTCAATGGGCGAGAGCCTGAACCAGCCAAGTAGCGTGCAGGATGACGGCCCTATGGGTTGTAAACTGCTTTTGTATGGGGATAAAGTGCTCCACGTGTGGAGTTTTGTAGGTACCATACGAATAAGGACCGGCTAATTCCGTGCCAGCAGCCGCGGTAATACGGAAGGTCCGGGCGTTATCCGGATTTATTGGGTTTAAAGGGAGCGT	Ileum	0.052090522	-29.62786748	6.555586894	-4.519483604	6.20E-06	0.000237203	Bacteria	Bacteroidetes	Bacteroidia	Bacteroidales	Prevotellaceae	Prevotella	NA
TGAGGAATATTGGTCAATGGGCGGAAGCCTGAACCAGCCATGCCGCGTGAAGGACTAAGGCCCTATGGGTCGTAAACTTCTTTAGACGCAGAGCAATAAGGGTCTCGTGAGATCCGATGAGAGTATGCGTAGAATAAGCATCGGCTAACTCCGTGCCAGCAGCCGCGGTAATACGGGGGATGCGAGCGTTATCCGGATTTATTGGGTTTAAAGGGTGCGT	Ileum	0.045916661	-29.57319109	6.556473099	-4.510533429	6.47E-06	0.000243762	Bacteria	Bacteroidetes	Bacteroidia	Bacteroidales	NA	NA	NA
TGAGGAATATTGGTCAATGGGCGAGAGCCTGAACCAGCCAAGTAGCGTGCAGGATGACGGCCCTATGGGTTGTAAACTGCTTTTATACAGGGATAAAGTCAGTTACGTGTAACTGTTTGTAGGTACTGTATGAATAAGGACCGGCTAATTCCGTGCCAGCAGCCGCGGTAATACGGAAGGTCCGGGCGTTATCCGGATTTATTGGGTTTAAAGGGAGCGC	Ileum	0.024539259	-29.55305418	6.55864462	-4.505969738	6.61E-06	0.000243762	Bacteria	Bacteroidetes	Bacteroidia	Bacteroidales	Prevotellaceae	Prevotella	NA
TGGGGAATATTGGACAATGGACGAAAGTCTGATCCAGCAATGTCGCGTGGGTGATGAAGGCCCTTTTGGTCGTAAAGCCCTTTTATCGAGGATGATAATGACATTACTCGAAGAAAAAGTCCCGGCTAACTCCGTGCCAGCAGCCGCGGTAATACGGGGGGGACTAGTGTTATTCGGAATGACTGGGCGTAAAGGGTGTGTAGGCGGTTTTAATAGTTGA	Ileum	0.039252876	-29.54106402	6.558606708	-4.504167628	6.66E-06	0.000243762	Bacteria	Proteobacteria	Alphaproteobacteria	Rickettsiales	mitochondria	NA	NA
TGGGGAATATTGGACAATGGGGGAAACCCTGATCCAGCGACGCCGCGTGAGTGAAGAAGTATTTCGGTATGTAAAGCTCTATCAGCAGGGAAGAAAATGACGGTACCTGACTAAGAAGCCCCGGCTAACTACGTGCCAGCAGCCGCGGTAATACGTAGGGGGCAAGCGTTATCCGGATTTACTGGGTGTAAAGGGAGCGTAGACGGTCAAGCAAGTCTGA	Ileum	0.034479305	29.5568245	6.560784081	4.505075023	6.63E-06	0.000243762	Bacteria	Firmicutes	Clostridia	Clostridiales	Lachnospiraceae	NA	NA
TTAGGAATATTCGTCAATGGAGGAAACTCTGAACGAGCAATGCCGCGTGAGTGATGAAGGTCTTATAGATTGTAAAACTCTGTTGTAAAGGAAGAAACCTTACCATAGGTAATGATGGTAAGCTGACGGTACTTTACCAGAAAGCCCCGGCTAACTACGTGCCAGCAGCCGCGGTAATACGTAGGGGGCGAGCGTTATCCGGATTTATTGGGCGTAAAGC	Cloaca	0.067419987	-31.31625949	6.466474739	-4.842864273	1.28E-06	0.000244132	Bacteria	Tenericutes	Mollicutes	RF39	NA	NA	NA
TAGGGAATCTTCCACAATGGACGAAAGTCTGATGGAGCAATACCATGTGAACGATGAAGGTCTTTTTGATTGTAAAGTTCTTTTATGAGGGATAACAACTGATAGTACCTCATGAATAAGTGACAGCAAACTATGTGCCAGCAGCTGCGGTAATACATAGGTCGCAAGCATTATTCGGATTTATTGGGCGTAAAGCAAGCGCAGGCGGATGTGTAAGTTC1	Cloaca	1.458262569	-6.28822215	1.300101952	-4.836714643	1.32E-06	0.000244132	Bacteria	Tenericutes	Mollicutes	Mycoplasmatales	Mycoplasmataceae	Mycoplasma	NA
TGAGGAATATTGGTCAATGGGCGAGAGCCTGAACCAGCCAAGTCGCGTGAGGGAAGACGGTACTAAGTATTGTAAACCTCTTTTGTCAGGGAACAAAGAGACCACGTGTGGTAAGATGAGTGTACCTGAAGAAAAAGCATCGGCTAACTCCGTGCCAGCAGCCGCGGTAATACGGAGGATGCGAGCGTTATCCGGATTTATTGGGTTTAAAGGGTGCGTA	Ileum	0.062832909	-29.48710273	6.556491934	-4.497390224	6.88E-06	0.000248925	Bacteria	Bacteroidetes	Bacteroidia	Bacteroidales	S24-7	NA	NA
TAGGGAATCTTCGGCAATGGGCGAAAGCCTGACCGAGCAACGCCGCGTGAATGAAGAAGGCCTTCGGGTTGTAAAATTCTGTTATAAGGGAAGAAAGGTGATAGGAGGAAATGACTATCAATTGACGGTACCTTATGAGAAAGCCACGGCTAACTACGTGCCAGCAGCCGCGGTAATACGTAGGTGGCAAGCGTTATCCGGAATTATTGGGCGTAAAGAG	Cloaca	12.32824155	3.171196849	0.658830018	4.813376386	1.48E-06	0.000260015	Bacteria	Firmicutes	Bacilli	Turicibacterales	Turicibacteraceae	Turicibacter	NA
TGGGGAATATTGGGCAATGGGCGCAAGCCTGACCCAGCAACGCCGCGTGAAGGAAGAAGGCTTTCGGGTTGTAAACTTCTTTTATAAGGGACGATAATGACGGTACCTTATGAATAAGCTCCGGCTAACTACGTGCCAGCAGCCGCGGTAATACGTAGGGAGCAAGCGTTATCCGGATTTACTGGGTGTAAAGGGCGTGTAGGCGGGAAAGCAAGTCAGA	Ileum	0.030567536	-29.3186974	6.558666898	-4.470222052	7.81E-06	0.000279702	Bacteria	Firmicutes	Clostridia	Clostridiales	Ruminococcaceae	Oscillospira	NA
TAGGGAATCTTCCGCAATGGACGCAAGTCTGACGGAGCAACGCCGCGTGAGTGACGAAGGTTTTCGGATCGTAAAACTCTGTTGTGAGGGAAGAACACGTACCAGGTAACTACTGGTACCTTGACGGTACCTCACCAGAAAGCCACGGCTAACTACGTGCCAGCAGCCGCGGTAATACGTAGGTGGCAAGCGTTGTCCGGAATTATTGGGCGTAAAGCGC	Feces	0.021761191	31.89959926	6.4653404	4.933939636	8.06E-07	0.000292263	Bacteria	Firmicutes	Bacilli	Bacillales	Planococcaceae	Planomicrobium	NA
TGGGGAATATTGGGCAATGGGGGAAACCCTGACCCAGCAACGCCGCGTGAAGGAAGAAGGCCTTCGGGTTGTAAACTTCTTTTAGCAGGGACGAAGGACGTGACGGTACCTGCAGAAAAAGCAACGGCTAACTACGTGCCAGCAGCCGCGGTAATACGTAGGTTGCAAGCGTTGTCCGGATTTACTGGGTGTAAAGGGCGTGTAGGCGGAGGCGCAAGTT1	Cloaca	4.978225443	-14.09683809	2.955942833	-4.768981977	1.85E-06	0.000293521	Bacteria	Firmicutes	Clostridia	Clostridiales	Ruminococcaceae	NA	NA
TTGGGAATATTGGACAATGGAGGAAACTCTGATCCAGTGACGCCGCGTGAAGGAAGAAGGTCTTCGGATTGTAAACTTATTTTATCAGGGAAGAAAAAAATGACTGTACCTGAAGAAAAAGGACCGGCAAACTACGTGCCAGCAGCCGCGGTAATACGTAGGGTCCAAGCGTTATCCGGATTTACTGGGTGTAAAGGGCGAGTAGACGGCATAGCAAGTC	Cloaca	0.252067609	30.35295465	6.353393533	4.777439725	1.78E-06	0.000293521	Bacteria	Firmicutes	Clostridia	Clostridiales	NA	NA	NA
TGGGGAATATTGGACAATGGGCGCAAGCCTGATCCAGCCATGCCGCGTGAGTGATGAAGGCCTTCGGGTTGTAAAGCTCTTTCAGATGGGACGATGATGACGGTACCATCAGAAGAAGCCCCGGCTAACTTCGTGCCAGCAGCCGCGGTAATACGAAGGGGGCTAGCGTTGTTCGGAATTACTGGGCGTAAAGCGCGCGTAGGCGGCTTTGTCAGTCAGG	Ileum	0.034213799	-29.23873644	6.559483721	-4.457475265	8.29E-06	0.000293698	Bacteria	Proteobacteria	Alphaproteobacteria	Rhodospirillales	Rhodospirillaceae	Novispirillum	NA
TAGGGAATATTGGACAATGGGGGCAACCCTGATCCAGCCATGCCGCGTGAGTGAAGAAGGCCTTCGGGTTGTAAAGCTCTTTTGTCCGGGAAGAAAAGCATCTGGCTAATACCTGGATGTGTTGACGGTACCGGAAGAATAAGCACCGGCTAACTTCGTGCCAGCAGCCGCGGTAATACGAAGGGTGCAAGCGTTACTCGGAATTACTGGGCGTAAAGCG	Ileum	0.036271428	29.08641961	6.555900291	4.436678155	9.14E-06	0.000320137	Bacteria	Proteobacteria	Gammaproteobacteria	Xanthomonadales	Xanthomonadaceae	Thermomonas	NA
TGGGGAATTTTGGACAATGGGCGAAAGCCTGATCCAGCCATGCCGCGTGCAGGATGAAGGCCTTCGGGTTGTAAACTGCTTTTGTACGGAACGAAAAGACTCTGGTTAATACCTGGGGTCCATGACGGTACCGTAAGAATAAGCACCGGCTAACTACGTGCCAGCAGCCGCGGTAATACGTAGGGTGCAAGCGTTAATCGGAATTACTGGGCGTAAAGCG	Ileum	0.165473921	28.98918114	6.557366086	4.420857515	9.83E-06	0.00034091	Bacteria	Proteobacteria	Betaproteobacteria	Burkholderiales	Comamonadaceae	NA	NA
TGGGGAATATTGCACAATGGGGGAAACCCTGATGCAGCGACGCCGCGTGAGTGAAGAAGTATTTCGGTATGTAAAGCTCTATCAGCAAGGAAGAAAATGACGGTACTTGACTAAGAAGCCCCGGCTAACTACGTGCCAGCAGCCGCGGTAATACGTAGGGGGCAAGCGTTATCCGGATTTACTGGGTGTAAAGGGAGCGTAGACGGCAAGGCAAGTCTGA1	Cloaca	0.039424996	-30.55217971	6.467115305	-4.724236119	2.31E-06	0.000349518	Bacteria	Firmicutes	Clostridia	Clostridiales	Lachnospiraceae	NA	NA
TGGGGAATATTGCACAATGGGCGCAAGCCTGATGCAGCGACGCCGCGTGAGGGATGACGGCCTTCGGGTTGTAAACCTCTGTTAGCATCGAAGAAGCGAAAGTGACGGTAGGTGCAGAGAAAGCGCCGGCTAACTACGTGCCAGCAGCCGCGGTAATACGTAGGGCGCGAGCGTTGTCCGGAATTATTGGGCGTAAAGAGCTTGTAGGCGGTTGGTCGCG	Cloaca	0.045334227	-30.48157182	6.465666857	-4.714374015	2.42E-06	0.000350927	Bacteria	Actinobacteria	Actinobacteria	Actinomycetales	Micrococcaceae	Rothia	dentocariosa
TGAGGAATATTGGACAATGGAGGCAACTCTGATCCAGCCATGCCGCGTGCGGGACTAAGGCCCTATGGGTCGTAAACCGCTTTTGACGGAGAGCAATAAGGGCCACGCGTGGTCCGATGAGAGTACCCGTCGAATAAGCATCGGCTAACTCCGTGCCAGCAGCCGCGGTAATACGGAGGATGCGAGCGTTATCCGGAATCATTGGGTTTAAAGGGTGCGT	Ileum	0.021374289	-28.89572909	6.559405319	-4.405236098	1.06E-05	0.000362651	Bacteria	Bacteroidetes	Bacteroidia	Bacteroidales	NA	NA	NA
TGGGGAATATTGCACAATGGGCGAAAGCCTGATGCAGCGACGCCGCGTGAGTGATGAAGTATTTCGGTATGTAAAGCTCTATCAGCAGGGAAGAAAAATGACGGTACCTGACTAAGAAGCACCGGCTAAATACGTGCCAGCAGCCGCGGTAATACGTATGGTGCAAGCGTTATCCGGATTTACTGGGTGTAAAGGGAGCGCAGGCGGTACGGCAAGTCTG	Ileum	3.299900194	-4.73127524	1.07606066	-4.396848075	1.10E-05	0.0003731	Bacteria	Firmicutes	Clostridia	Clostridiales	Lachnospiraceae	NA	NA
TGGGGAATATTGGACAATGGGCGAAAGCCTGATCCAGCCATGCCGCGTGTGTGAAGAAGGTCTTCGGATTGTAAAGCACTTTAAGTTGGGAGGAAGGGCAGTAAGTTAATACCTTGCTGTTTTGACGTTACCGACAGAATAAGCACCGGCTAACTTCGTGCCAGCAGCCGCGGTAATACGAAGGGTGCAAGCGTTAATCGGAATTACTGGGCGTAAAGCG	Ileum	0.115940169	28.78127666	6.555873692	4.390151185	1.13E-05	0.000380891	Bacteria	Proteobacteria	Gammaproteobacteria	Pseudomonadales	Pseudomonadaceae	Pseudomonas	NA
TGAGGAATATTGGTCAATGGACGCAAGTCTGAACCAGCCATGCCGCGTGCAGGAAGACGGCTCTATGAGTTGTAAACTGCTTTTGTACAAGGGTAAACCTCGGTACGTGTACCGAGTTGAAAGTACTGTACGAATAAGGATCGGCTAACTCCGTGCCAGCAGCCGCGGTAATACGGAGGATCCAAGCGTTATCCGGATTTATTGGGTTTAAAGGGTGCGT	Ileum	0.028114258	-28.72431629	6.559388854	-4.37911472	1.19E-05	0.000395131	Bacteria	Bacteroidetes	Bacteroidia	Bacteroidales	Rikenellaceae	NA	NA
TGGGGAATTTTGGACAATGGGGGAAACCCTGATCCAGCCATCCCGCGTGTATGATGAAGGCCTTCGGGTTGTAAAGTACTTTTGGCAGAGAAGAAAAGGTATCCCCTAATACGGGATACTGCTGACGGTATCTGCAGAATAAGCACCGGCTAACTACGTGCCAGCAGCCGCGGTAATACGTAGGGTGCAAGCGTTAATCGGAATTACTGGGCGTAAAGCG	Ileum	0.089056729	28.71461583	6.559135795	4.377804748	1.20E-05	0.000395131	Bacteria	Proteobacteria	Betaproteobacteria	Burkholderiales	Alcaligenaceae	NA	NA
TGAGGAATATTGGTCAATGGTCTGACGACTGAACCAGCCATGCCGCGTGAAGGTGACGGCCCTATGGGTCTTAAACTTCTTTTGCAAGGGAGCAATAAGGCGTACGTGTACGTCGATGAGAGTACCTTGCGAATAAGCATCGGCTAACTCCGTGCCAGCAGCCGCGGTAATACGGGGGATGCAAGCGTTATCCGGATTTATTGGGTTTAAAGGGTGCGTA	Ileum	0.031567941	-28.65117253	6.558051434	-4.368854501	1.25E-05	0.000407639	Bacteria	Bacteroidetes	Bacteroidia	Bacteroidales	NA	NA	NA
TGGGGAATATTGGGCAATGGGGGAAACCCTGACCCAGCAACGCCGCGTGAAGGAAGAAGGCCTTCGGGTTGTAAACTTCTTTTACCAGGGACGAAGAACGTGACGGTACCTGGAGAAAAAGCCACGGCTAACTACGTGCCAGCAGCCGCGGTAATACGTAGGTGGCAAGCGTTGTCCGGATTTACTGGGTGTAAAGGGCGTGTAGGCGGAGATGCAAGTT	Ileum	0.038202461	-28.63530479	6.557859244	-4.366562886	1.26E-05	0.000407938	Bacteria	Firmicutes	Clostridia	Clostridiales	Ruminococcaceae	NA	NA
TGGGGAATATTGGGCAATGGGGGAAACCCTGACCCAGCAACGCCGCGTGAAGGAAGAAGGCCTTCGGGTTGTAAACTTCTTTTACCAGGGACGAAGAACGTGACGGTACCTGGAGAAAAAGCAACGGCTAACTACGTGCCAGCAGCCGCGGTAATACGTAGGTTGCAAGCGTTGTCCGGATTTACTGGGTGTAAAGGGCGTGTAGGCGGAGATGCAAGTC	Ileum	0.048237076	-28.60301964	6.557865444	-4.36163564	1.29E-05	0.00040862	Bacteria	Firmicutes	Clostridia	Clostridiales	Ruminococcaceae	NA	NA
TGAGGAATATTGGTCAATGGACGGGAGTCTGAACCAGCCAAGTAGCGTGCAGGACGACGGCCCTATGGGTTGTAAACTGCTTTTATAGGGGGATAAAGTGTGCCACGTGTGGCATATTGCAGGTACCCTATGAATAAGGACCGGCTAATTCCGTGCCAGCAGCCGCGGTAATACGGAAGGTCCGGGCGTTATCCGGATTTATTGGGTTTAAAGGGAGCGT	Ileum	0.069232687	-28.59541197	6.557301668	-4.360850457	1.30E-05	0.00040862	Bacteria	Bacteroidetes	Bacteroidia	Bacteroidales	Prevotellaceae	Prevotella	stercorea
TGGGGAATATTGCACAATGGGCGAAAGCCTGATGCAGCGACGCCGCGTGAGCGAAGAAGTATTTCGGTATGTAAAGCTCTATCAGCAGGGAAGAAAAAATGACGGTACCTGACTAAGAAGCACCGGCTAAATACGTGCCAGCAGCCGCGGTAATACGTATGGTGCAAGCGTTATCCGGATTTACTGGGTGTAAAGGGAGCGCAGGCGGTACGGCAAGTCT	Ileum	0.033740509	-28.59511724	6.558634206	-4.359919511	1.30E-05	0.00040862	Bacteria	Firmicutes	Clostridia	Clostridiales	Lachnospiraceae	NA	NA
TGGGGAATATTGCACAATGGGCGCAAGCCTGATGCAGCCATGCCGCGTGTGTGAAGAAGGCCTTCGGGTTGTAAAGCACTTTCAGCGGGGAGGAAGGCGTTAAGGTTAATAACCTTGGCGATTGACGTTACCCGCAGAAGAAGCACCGGCTAACTCCGTGCCAGCAGCCGCGGTAATACGGAGGGTGCAAGCGTTAATCGGAATTACTGGGCGTAAAGCG	Ileum	0.046414506	-28.55931672	6.555995295	-4.356213731	1.32E-05	0.000411712	Bacteria	Proteobacteria	Gammaproteobacteria	Enterobacteriales	Enterobacteriaceae	NA	NA
TGGGGAATATTGGACAATGGGGGCAACCCTGATCCAGCCATGCCGCGTGTGTGAAGAAGGCCTTCGGGTTGTAAAGCACTTTCAGCGAGGAAGAACGCCAGGGAATTAATACCTCCCTGGAAAGACATCACTCGCAGAAGAAGCACCGGCTAACTCCGTGCCAGCAGCCGCGGTAATACGGAGGGTGCAAGCGTTAATCGGAATTACTGGGCGTAAAGCG	Ileum	0.049005109	28.54144409	6.559147545	4.351395344	1.35E-05	0.000416969	Bacteria	Proteobacteria	Gammaproteobacteria	Oceanospirillales	Halomonadaceae	Halomonas	NA
TAGGGAATCTTCCGCAATGGGCGAAAGCCTGACGGAGCAACGCCGCGTGAGTGATGAAGGTCTTCGGATCGTAAAACTCTGTTATTAGGGAAGAACAAACGTGTAAGTAACTGTGCACGTCTTGACGGTACCTAATCAGAAAGCCACGGCTAACTACGTGCCAGCAGCCGCGGTAATACGTAGGTGGCAAGCGTTATCCGGAATTATTGGGCGTAAAGCG	Ileum	0.081624133	28.47090224	6.556884432	4.342138792	1.41E-05	0.000429947	Bacteria	Firmicutes	Bacilli	Bacillales	Planococcaceae	NA	NA
TGGGGAATATTGCACAATGGGCGCAAGCCTGATGCAGCCATGCCGCGTGTATGAAGAAGGCCTTCGGGTTGTAAAGTACTTTCAGCGGGGAGGAAGGTGTTGTGGTTAATAACCACAGCAATTGACGTTACCCGCAGAAGAAGCACCGGCTAACTCCGTGCCAGCAGCCGCGGTAATACGGAGGGTGCAAGCGTTAATCGGAATTACTGGGCGTAAAGCG	Ileum	0.018501359	28.47111971	6.559196021	4.340641691	1.42E-05	0.000429947	Bacteria	Proteobacteria	Gammaproteobacteria	Enterobacteriales	Enterobacteriaceae	NA	NA
TGGGGAATATTGCACAATGGGCGAAAGCCTGATGCAGCAACGCCGCGTGAGCGAAGAAGGCCTTCGGGTTGTAAAGCTCTGTCCTTAGGGAAGATAATGACGGTACCTTTGGAGGAAGCCCCGGCTAACTACGTGCCAGCAGCCGCGGTAATACGTAGGGGGCAAGCGTTATCCGGAATTATTGGGCGTAAAGAGTGCGTAGGTGGTTACCTAAGCAGGG	Ileum	0.054854525	-28.4103473	6.559430143	-4.331221871	1.48E-05	0.000441836	Bacteria	Firmicutes	Clostridia	Clostridiales	Clostridiaceae	NA	NA
TGGGGAATATTGCACAATGGGGGAAACCCTGATGCAGCGACGCCGCGTGAGTGAAGAAGTATTTCGGTATGTAAAGCTCTATCAGCAGGGAAGAAGAAAGACGGTACCTGACTAAGAAGCCCCGGCTAACTACGTGCCAGCAGCCGCGGTAATACGTAGGGGGCAAGCGTTATCCGGATTTACTGGGTGTAAAGGGAGCGTAGACGGTAAAGCAAGTCTG	Ileum	0.067665968	-28.38773238	6.555029998	-4.330679247	1.49E-05	0.000441836	Bacteria	Firmicutes	Clostridia	Clostridiales	Lachnospiraceae	NA	NA
TGGGGAATCTTGGACAATGGGGGCAACCCTGATCCAGCAATGCCGCGTGGGTGAAGAAGGCCTTCGGGTTGTAAAGCCCTTTCGGCAGGGAAGAAATCGGCGGGGCGAATAACCCTGCTGGATGACGGTACCTGCAGAAGAAGCACCGGCTAACTACGTGCCAGCAGCCGCGGTAATACGTAGGGTGCGAGCGTTAATCGGATTTACTGGGCGTAAAGCG	Ileum	0.023485118	28.34217285	6.558312727	4.321564712	1.55E-05	0.000456417	Bacteria	Proteobacteria	Betaproteobacteria	Rhodocyclales	Rhodocyclaceae	Hydrogenophilus	NA
TGGGGAATTTTGGACAATGGGGGCAACCCTGATCCAGCCATGCCGCGTGCAGGATGAAGGTCTTCGGATTGTAAACTGCTTTTGTCAGGGACGAAAAGGATTGTGCTAATACCATGATCTGCTGACGGTACCTGAAGAATAAGCACCGGCTAACTACGTGCCAGCAGCCGCGGTAATACGTAGGGTGCAAGCGTTAATCGGAATTACTGGGCGTAAAGCG	Ileum	0.025258621	-28.2609079	6.558217405	-4.309236208	1.64E-05	0.000478381	Bacteria	Proteobacteria	Betaproteobacteria	Burkholderiales	Alcaligenaceae	Sutterella	NA
TGGGGAATATTGCACAATGGGCGCAAGCCTGATGCAGCGACGCCGCGTGGGGGATGACGGCCTTCGGGTTGTAAACTCCTTTCGACAGGGACGAAGCTAACGTGACGGTACCTGTAGAAGAAGCACCGGCTAACTACGTGCCAGCAGCCGCGGTAATACGTAGGGTGCGAGCGTTGTCCGGAATTACTGGGCGTAAAGAGCTCGTAGGTGGTTTGTCGCG	Ileum	0.038145224	-28.1815847	6.557157631	-4.297835478	1.72E-05	0.000499275	Bacteria	Actinobacteria	Actinobacteria	Actinomycetales	Corynebacteriaceae	Corynebacterium	NA
TGAGGAATATTGGTCAATGGGCGAGAGCCTGAACCAGCCAAGTAGCGTGAAGGATGACTGCCCTACGGGTTGTAAACTTCTTTTGTTTGGGAATAAAAGACGCTACGTGTAGCGTTGTGCATGTACCTTACGAATAAGCATCGGCTAATTCCGTGCCAGCAGCCGCGGTAATACGGAAGATGCGAGCGTTATCCGGATTTATTGGGTTTAAAGGGAGCGT	Ileum	0.028311483	-28.16538382	6.558642025	-4.294392606	1.75E-05	0.000502714	Bacteria	Bacteroidetes	Bacteroidia	Bacteroidales	[Paraprevotellaceae]	CF231	NA
TGGGGAATATTGCACAATGGGGGAAACCCTGATGCAGCGACGCCGCGTGAGTGAAGAAGTATTTCGGTATGTAAAGCTCTATCAGCAAGGAAGAAAATGACGGTACTTGACTAAGAAGCCCCGGCTAACTACGTGCCAGCAGCCGCGGTAATACGTAGGGGGCAAGCGTTATCCGGATTTACTGGGTGTAAAGGGAGCGTAGACGGCAAGGCAAGTCTGA	Ileum	0.039424996	-28.10969707	6.559432701	-4.285385391	1.82E-05	0.000519047	Bacteria	Firmicutes	Clostridia	Clostridiales	Lachnospiraceae	NA	NA
TGAGGAATATTGGTCAATGGCCGGAAGGCTGAACCAGCCAAGTAGCGTGAAGGATGAAGGTTCTATGGATTGTAAACTTCTTTTATACGGGAATAAAACCACCTACGTGTAGGTGCTTGTATGTACCGTATGAATAAGCATCGGCTAACTCCGTGCCAGCAGCCGCGGTAATACGGAGGATGCGAGCGTTATCCGGATTTATTGGGTTTAAAGGGAGCGT	Ileum	0.025981688	-28.02416802	6.558660014	-4.27284963	1.93E-05	0.000540968	Bacteria	Bacteroidetes	Bacteroidia	Bacteroidales	Bacteroidaceae	5-7N15	NA
TGGGGAATATTGGGCAATGGGCGAAAGCCTGACCCAGCAACGCCGCGTGAAGGAAGAAGGCCTTCGGGTTGTAAACTTCTTTTACCAGGGACGAACACAATGACGGTACCTGGAGAAAAAGCAACGGCTAACTACGTGCCAGCAGCCGCGGTAATACGTAGGTTGCAAGCGTTGTCCGGAATTACTGGGTGTAAAGGGCGTGTAGGCGGAGATGCAAGTC	Ileum	0.047329664	-28.00869845	6.557845271	-4.271021546	1.95E-05	0.000540968	Bacteria	Firmicutes	Clostridia	Clostridiales	Ruminococcaceae	NA	NA
TGAGGAATATTGGTCAATGGGCGGAAGCCTGAACCAGCCAAGTAGCGTGAGGGATGACTGCCCTATGGGTTGTAAACCTCTTTTATAAGGGAATAAAATACGGGACGTGTCCTGTTTTGCATGTACCTTATGAATAAGGACCGGCTAATTCCGTGCCAGCAGCCGCGGTAATACGGAAGGTCCGGGCGTTATCCGGATTTATTGGGTTTAAAGGGAGCGC	Ileum	0.056972684	-28.00015424	6.556587312	-4.270537844	1.95E-05	0.000540968	Bacteria	Bacteroidetes	Bacteroidia	Bacteroidales	Prevotellaceae	Prevotella	NA
TAGGGAGTTTTCGGCAATGGGGGAAACCTTGACCGAGCAACGCCGCGTGAGTGATGAAGGTCTTCGGATTGTAAAGCTCTGTTACAAGGGACGAATGATTCGCTTAGGAAATGAAGCGGATTTGACGGTACCTTGCCAGAAAGTGACGGCTAACTACGTGCCAGCAGCCGCGGTAATACGTAGGTCACGAGCGTTATCCGGAATTATTGGGCGTAAAGAG	Ileum	0.026254213	-27.94915705	6.55944722	-4.260901279	2.04E-05	0.000560164	Bacteria	Firmicutes	Erysipelotrichi	Erysipelotrichales	Erysipelotrichaceae	RFN20	NA
TCGGGAATATTGCGCAATGGAGGAAACTCTGACGCAGTGACGCCGCGTGCAGGAAGAAGGTTTTCGGATTGTAAACTGCTTTAGACAGGGAAGAAAAAAGACAGTACCTGTAGAATAAGCTCCGGCTAACTACGTGCCAGCAGCCGCGGTAATACGTAGGGAGCAAGCGTTATCCGGATTTATTGGGTGTAAAGGGTGCGTAGACGGGAAAACAAGTTAG	Feces	0.12750501	-30.89118317	6.460846957	-4.781290035	1.74E-06	0.000568503	Bacteria	Firmicutes	Clostridia	Clostridiales	NA	NA	NA
TAGGGAATTTTCGGCAATGGGGGGAACCCTGACCGAGCAACGCCGCGTGAAGGAGGAAGGTCTTCGGACTGTAAACTTCTGTTATAAAGGAAGAAAGACGGATAAAGGGAATGATATCCGAGTGACGGTACTTTATGAGGAAGCCACGGCTAACTACGTGCCAGCAGCCGCGGTAATACGTAGGTGGCAAGCGTTATCCGGAATTATTGGGCGTAAAGAG	Cecum	5.823631981	3.609005561	0.758067913	4.760794513	1.93E-06	0.000569096	Bacteria	Firmicutes	Erysipelotrichi	Erysipelotrichales	Erysipelotrichaceae	NA	NA
TGGGGAATCTTAGACAATGGGGGCAACCCTGATCTAGCCATGCCGCGTGAGTGATGAAGGCCTTAGGGTTGTAAAGCTCTTTCAGCTGGGAAGATAATGACGGTACCAGCAGAAGAAGCCCCGGCTAACTCCGTGCCAGCAGCCGCGGTAATACGGAGGGGGCTAGCGTTGTTCGGAATTACTGGGCGTAAAGCGCACGTAGGCGGACCAGAAAGTTGGG	Ileum	0.043815174	27.85046356	6.557474095	4.247132838	2.17E-05	0.000586022	Bacteria	Proteobacteria	Alphaproteobacteria	Rhodobacterales	Rhodobacteraceae	Paracoccus	aminovorans
TGAGGAATATTGGTCAATGGGTGCAAGCCTGAACCAGCCATCCCGCGTGAAGGACGACTGCCCTATGGGTTGTAAACTTCTTTTGTATAGGGATAAACCTACCCTCGTGAGGGTAGCTGAAGGTACTATACGAATAAGCACCGGCTAACTCCGTGCCAGCAGCCGCGGTAATACGGAGGGTGCAAGCGTTATCCGGATTTATTGGGTTTAAAGGGTCCGT	Ileum	0.11879122	27.86311379	6.559212742	4.247935672	2.16E-05	0.000586022	Bacteria	Bacteroidetes	Flavobacteriia	Flavobacteriales	[Weeksellaceae]	Cloacibacterium	NA
TAGGGAATCTTCCACAATGGACGAAAGTCTGATGGAGCAACGCCGCGTGAGTGAAGAAGGATTTCGGTTCGTAAAACTCTGTTGCAAGGGAAGAACAAGTAGCGTAGTAACTGGCGCTACCTTGACGGTACCTTGTTAGAAAGCCACGGCTAACTACGTGCCAGCAGCCGCGGTAATACGTAGGTGGCAAGCGTTGTCCGGAATTATTGGGCGTAAAGCG	Ileum	0.021430167	-27.74836799	6.559452239	-4.230287374	2.33E-05	0.000626585	Bacteria	Firmicutes	Bacilli	Bacillales	Planococcaceae	Solibacillus	NA
TGAGGAATATTGGTCAATGGACGAGAGTCTGAACCAGCCAAGTAGCGTGCAGGAAGACTGCCCTATGGGTTGTAAACTGCTTTTATGCGGGGATAAAGTGCAGCACGTGTGCTGTTTTGTAGGTACCGCATGAATAAGGACCGGCTAATTCCGTGCCAGCAGCCGCGGTAATACGGAAGGTCCGGGCGTTATCCGGATTTATTGGGTTTAAAGGGAGCGC	Ileum	0.020135557	-27.66147374	6.558307501	-4.217776269	2.47E-05	0.000657074	Bacteria	Bacteroidetes	Bacteroidia	Bacteroidales	Prevotellaceae	Prevotella	NA
TGGGGAATTTTGGACAATGGGCGCAAGCCTGATCCAGCCATGCCGCGTGTCTGAAGAAGGCCTTCGGGTTGTAAAGGACTTTTGTTAGGGAGCAAGTCCTGCAGGTTAAGAGCTAGTAGGGATGAGAGTACCTAAAGAATAAGCACCGGCTAACTACGTGCCAGCAGCCGCGGTAATACGTAGGGTGCAAGCGTTAATCGGAATTACTGGGCGTAAAGGG	Ileum	0.047170864	-27.5739524	6.557363845	-4.205036208	2.61E-05	0.000686329	Bacteria	Proteobacteria	Betaproteobacteria	Neisseriales	Neisseriaceae	NA	NA
TGGGGAATATTGGGCAATGGGCGAAAGCCTGACCCAGCAACGCCGCGTGAAGGAAGAAGGTCTTCGGATTGTAAACTTCTTTTATGAGGGACGAAGGACGTGACGGTACCTCATGAATAAGCCACGGCTAACTACGTGCCAGCAGCCGCGGTAATACGTAGGTGGCGAGCGTTATCCGGATTTACTGGGTGTAAAGGGCGCGTAGGCGGGGATGCAAGTC	Ileum	0.023446922	-27.57383325	6.559598596	-4.203585455	2.63E-05	0.000686329	Bacteria	Firmicutes	Clostridia	Clostridiales	Ruminococcaceae	NA	NA
TGAGGAATATTGGTCAATGGCCGAGAGGCTGAACCAGCCAAGTAGCGTGAAGGATGACTGCCCTATGGGTTGTAAACTTCTTTTGTACGGGAATAACCTGGCCCACGTGTGGGCTACTGCATGTACCGTACGAATAAGCATCGGCTAATTCCGTGCCAGCAGCCGCGGTAATACGGAAGATGCGAGCGTTATCCGGATTTATTGGGTTTAAAGGGAGCGT	Ileum	0.024707436	-27.56349933	6.558713884	-4.20257688	2.64E-05	0.000686329	Bacteria	Bacteroidetes	Bacteroidia	Bacteroidales	Bacteroidaceae	Bacteroides	NA
TGAGGAATATTGGTCAATGGGCGGAAGCCTGAACCAGCCATGCCGCGTGCAGGAATAAGGCCCTACGGGTCGTAAACTGCTTTTGTACGGGAGCAATAAGGGTCACGCGTGGCCCGATGAGAGTACCGTACGAATAAGCATCGGCTAACTCCGTGCCAGCAGCCGCGGTAATACGGAGGATGCGAGCGTTATCCGGATTCATTGGGTTTAAAGGGTGCGT	Ileum	0.025250232	-27.50176977	6.558797294	-4.193111714	2.75E-05	0.000697793	Bacteria	Bacteroidetes	Bacteroidia	Bacteroidales	NA	NA	NA
TGAGGAATATTGGTCAATGGGCGAGAGCCTGAACCAGCCAAGTAGCGTGCAGGATGACGGCCCTATGGGTTGTAAACTGCTTTTATGCGGGGATAAAGTTCACTACGTGTAGTGTTTTGTAGGTACCGCATGAATAAGGACCGGCTAATTCCGTGCCAGCAGCCGCGGTAATACGGAAGGTCCGGGCGTTATCCGGATTTATTGGGTTTAAAGGGAGCGC	Ileum	0.022271146	-27.49152244	6.559429749	-4.19114519	2.78E-05	0.000697793	Bacteria	Bacteroidetes	Bacteroidia	Bacteroidales	Prevotellaceae	Prevotella	NA
TGAGGAATATTGGTCAATGGACGGAAGTCTGAACCAGCCATGCCGCGTGGAGGAAGAAGGTCCTATGGGTTGTAAACTCCTTTTGTTCCGGAGTAATAAGCGGTTTGCGAACCGTGATGAGAGTACGGGACGAATAAGCATCGGCTAACTCCGTGCCAGCAGCCGCGGTAATACGGAGGATGCGAGCGTTATCCGGATTTATTGGGTTTAAAGGGTGCGC	Ileum	0.064358566	-27.47507442	6.556495511	-4.190512199	2.78E-05	0.000697793	Bacteria	Bacteroidetes	Bacteroidia	Bacteroidales	NA	NA	NA
CTGCGGTAAAACATAGGTCACGAGCATTATCCGGATTTATTGGGCGTAAAGGAAGCGTAGGCGGGGAGGTTGATCCATTGTTAAAAGCATTTGCTTAACAAATGTGTGCATTGGAGATCGCCTCCCTAGAGTTAATCAGGGGGTACTGGAATTCAATGTGTAGCGGTGGAATGCGTAGATATATTGAGGAACACCAGAGGCTAAGGCGAGTGCCTAGGAT	Ileum	0.027659916	-27.46627956	6.557638596	-4.188440573	2.81E-05	0.000697793	Bacteria	Tenericutes	Mollicutes	Mycoplasmatales	Mycoplasmataceae	Mycoplasma	NA
TGAGGAATATTGGTCAATGGGCGAGAGCCTGAACCAGCCAAGTAGCGTGCAGGAAGACGGCCCTATGGGTTGTAAACTGCTTTTATACGGGGATAAAGTGAGGGACGTGTCCCTTATTGTAGGTACCGTATGAATAAGGACCGGCTAATTCCGTGCCAGCAGCCGCGGTAATACGGAAGGTCCGGGCGTTATCCGGATTTATTGGGTTTAAAGGGAGCGC	Ileum	0.131152324	-27.46026326	6.553845356	-4.189946782	2.79E-05	0.000697793	Bacteria	Bacteroidetes	Bacteroidia	Bacteroidales	Prevotellaceae	Prevotella	NA
TAGGGAATATTGCACAATGGGGGGAACCCTGATGCAGCCATGCCGCGTGTGTGAAGAAGGCCTTTGGGTTGTAAAGCACTTTCAGTATGGAGGAAGTGAGCTGAGTTAATAGCTTAGTTCATTGACGTTACATACAGAAGAAGCACCGGCTAACTCCGTGCCAGCAGCCGCGGTAATACGGAGGGTGCGAGCGTTAATCGGAATAACTGGGCGTAAAGAG	Ileum	0.596417305	-8.970265174	2.137405527	-4.196800776	2.71E-05	0.000697793	Bacteria	Proteobacteria	Gammaproteobacteria	Aeromonadales	Succinivibrionaceae	Ruminobacter	NA
TGGGGAATATTGCACAATGGGCGAAAGCCTGATGCAGCGACGCCGCGTGAGTGAAGAAGTATTTCGGTATGTAAAGCTCTATCAGCAGGGAAGATAATGACGGTACCTGACTAAGAAGCCCCGGCTAACTACGTGCCAGCAGCCGCGGTAATACGTAGGGGGCAAGCGTTATCCGGATTTACTGGGTGTAAAGGGAGCGTAGACGGCATGGCAAGTCTGA	Ileum	0.082952148	27.44677547	6.558282637	4.185055293	2.85E-05	0.000703027	Bacteria	Firmicutes	Clostridia	Clostridiales	Lachnospiraceae	NA	NA
TGAGGAATATTGGTCAATGGGCGAGAGCCTGAACCAGCCAAGTAGCGTGCAGGAAGACGGCCCTATGGGTTGTAAACTGCTTTTATAGGGGAATAAAGTGAGCCACGTGTGGCTTTTTGCATGTACCCTATGAATAAGGACCGGCTAATTCCGTGCCAGCAGCCGCGGTAATACGGAAGGTCCGGGCGTTATCCGGATTTATTGGGTTTAAAGGGAGCGT	Ileum	0.021801147	-27.41165086	6.558712623	-4.179425512	2.92E-05	0.000715359	Bacteria	Bacteroidetes	Bacteroidia	Bacteroidales	Prevotellaceae	Prevotella	copri
TGGGGAATATTGCACAATGGGGGAAACCCTGATGCAGCAACGCCGCGTGAGTGATGACGGCCTTCGGGTTGTAAAGCTCTGTCTTCAGGGACGATAATGACGGTACCTGAGGAGGAAGCCACGGCTAACTACGTGCCAGCAGCCGCGGTAATACGTAGGTGGCGAGCGTTGTCCGGATTTACTGGGCGTAAAGGGAGCGTAGGCGGACTTTTAAGTGAGA1	Feces	74.16698908	2.884948394	0.611864318	4.715013295	2.42E-06	0.000717175	Bacteria	Firmicutes	Clostridia	Clostridiales	Clostridiaceae	NA	NA
TGGGGAATATTGGGCAATGGGCGAAAGCCTGACCCAGCAACGCCGCGTGAAGGAAGAAGGTCTTCGGATTGTAAACATCTGTCCTGTGGGACGAACAAATGACGGTACCACAGGAGGAAGCCCCGGCTAACTACGTGCCAGCAGCCGCGGTAATACGTAGGGGGCGAGCGTTGTCCGGAATTACTGGGCGTAAAGGGAGCGTAGGCGGTATTTTAAGTCA	Cloaca	0.073620769	29.44439691	6.463843977	4.555245612	5.23E-06	0.000725783	Bacteria	Firmicutes	Clostridia	Clostridiales	Christensenellaceae	NA	NA
TGGGGAATCTTGCACAATGGGCGAAAGCCTGATGCAGCGACGCCGCGTGCGGGACGAAGGCCTTCGGGTTGTAAACCGCTTTCAGCAGGGACGAGGCCGCAAGGTGACGGTACCTGCAGAAGAAGCCCCGGCTAACTACGTGCCAGCAGCCGCGGTAATACGTAGGGGGCGAGCGTTATCCGGATTCATTGGGCGTAAAGCGCGCGTAGGCGGCCTGCTA	Ileum	0.028739172	-27.31915569	6.559473604	-4.164839642	3.12E-05	0.000741433	Bacteria	Actinobacteria	Coriobacteriia	Coriobacteriales	Coriobacteriaceae	NA	NA
TGAGGAATATTGGTCAATGGGCGTAGGCCTGAACCAGCCAAGTAGCGTGCAGGACGACTGCCCTATGGGTTGTAAACTGCTTTTATGCGGGAATAAAGTCAGGTACGCGTACCTGTTTGCATGTACCGCATGAATAAGGACCGGCTAATTCCGTGCCAGCAGCCGCGGTAATACGGAAGGTCCGGGCGTTATCCGGATTTATTGGGTTTAAAGGGAGCGC	Ileum	0.03029718	-27.31870258	6.558876782	-4.165149535	3.11E-05	0.000741433	Bacteria	Bacteroidetes	Bacteroidia	Bacteroidales	Prevotellaceae	Prevotella	NA
TGGGGAATATTGGGCAATGGGCGAAAGCCTGACCCAGCGACGCCGCGTGAAGGAAGAAGGTCTTCGGATTGTAAACTTCTTTTATTAGGGACGAACAGATGACGGTACCTAATGAATAAGCCACGGCTAACTACGTGCCAGCAGCCGCGGTAATACGTAGGTGGCAAGCGTTATCCGGATTTACTGGGTGTAAAGGGTGTGTAGGCGGGACGGCAAGTCA	Ileum	0.020299954	-27.31002731	6.55863458	-4.163980623	3.13E-05	0.000741433	Bacteria	Firmicutes	Clostridia	Clostridiales	Ruminococcaceae	NA	NA
TGAGGAATATTGGTCAATGGGCGAGAGCCTGAACCAGCCAAGTAGCGTGAAGGATGACTGCCCTACGGGTTGTAAACTTCTTTTGTTTGGGAATAAAAGACGCTACGTGTAGCGTTCTGCATGTACCTTACGAATAAGCATCGGCTAATTCCGTGCCAGCAGCCGCGGTAATACGGAAGATGCGAGCGTTATCCGGATTTATTGGGTTTAAAGGGAGCGT	Ileum	0.045600688	-27.30641846	6.559591154	-4.162823235	3.14E-05	0.000741433	Bacteria	Bacteroidetes	Bacteroidia	Bacteroidales	[Paraprevotellaceae]	CF231	NA
TGGGGAATATTGGGCAATGGGGGAAACCCTGACCCAGCGACGCCGCGTGAGGGAAGACAGCCTTCGGGTTGTAAACCTCTGTTGCAGGGGAAGAAGGACGTGACGGTACCCTGCGAGGAAGCTCCGGCTAACTACGTGCCAGCAGCCGCGGTAATACGTAGGGAGCGAGCGTTGTCCGGAATTACTGGGCGTAAAGGGCGCGTAGGCGGTGTTTCAAGTC	Ileum	0.031012012	-27.29332978	6.558642889	-4.161429467	3.16E-05	0.000741433	Bacteria	Synergistetes	Synergistia	Synergistales	Dethiosulfovibrionaceae	Pyramidobacter	NA
TGGGGAATATTGCACAATGGGCGCAAGCCTGATGCAGCGACGCCGCGTGGGGGATGAAGGCCTTCGGGTTGTAAACTCCTTTCAACCATGACGAAGCATTATGTGACGGTAGTGGTAGAAGAAGCACCGGCTAACTACGTGCCAGCAGCCGCGGTAATACGTAGGGTGCGAGCGTTGTCCGGAATTACTGGGCGTAAAGAGCTCGTAGGTGGTTTGTCGC	Ileum	0.041588727	27.3033756	6.559187699	4.16261538	3.15E-05	0.000741433	Bacteria	Actinobacteria	Actinobacteria	Actinomycetales	Corynebacteriaceae	Corynebacterium	variabile
TAGGGAATCTTCCGCAATGGACGCAAGTCTGACGGAGCAACGCCGCGTGAGTGACGAAGGTTTTCGGATCGTAAAACTCTGTTGTGAGGGAAGAACACGTACCAGCTAACTACTGGTACCTTGACGGTACCTCACCAGAAAGCCACGGCTAACTACGTGCCAGCAGCCGCGGTAATACGTAGGTGGCAAGCGTTGTCCGGAATTATTGGGCGTAAAGCGC2	Cloaca	0.024019994	-29.35793087	6.466855903	-4.539753368	5.63E-06	0.000749958	Bacteria	Firmicutes	Bacilli	Bacillales	Planococcaceae	Planomicrobium	NA
TGGGGAATATTGCACAATGGGCGAAAGCCTGATGCAGCGACGCCGCGTGAGGGATGACGGCCTTCGGGTTGTAAACCTCTTTCAGCAGGGAAGAAGCGAAAGTGACGGTACCTGCAGAAGAAGCACCGGCTAACTACGTGCCAGCAGCCGCGGTAATACGTAGGGTGCGAGCGTTGTCCGGAATTATTGGGCGTAAAGAGCTTGTAGGCGGTTTGTCGCG1	Cloaca	0.04196945	-29.25035429	6.46552869	-4.524046787	6.07E-06	0.000756827	Bacteria	Actinobacteria	Actinobacteria	Actinomycetales	Intrasporangiaceae	Phycicoccus	NA
TCGGGAATATTGCGCAATGGAGGAAACTCTGACGCAGTGACGCCGCGTATAGGAAGAAGGTTTTCGGATTGTAAACTATTGTCGTTAGGGAAGAAAAAAGACAGTACCTAAGGAGGAAGCCCCGGCTAACTATGTGCCAGCAGCCGCGGTAATACATAGGGGGCAAGCGTTATCCGGAATTATTGGGTGTAAAGGGTGCGTAGACGGGAAAACAAGTTAG	Cloaca	0.116922893	29.23118379	6.464831049	4.521569639	6.14E-06	0.000756827	Bacteria	Firmicutes	Clostridia	Clostridiales	NA	NA	NA
TGGGGAATATTGGGCAATGGGCGAAAGCCTGACCCAGCGACGCCGCGTGAAGGAAGAAGGTCTTCGGATTGTAAACTTCTTTTATCGGGGACGATAATGACGGTACTCGATGAATAAGCCACGGCTAACTACGTGCCAGCAGCCGCGGTAATACGTAGGTGGCAAGCGTTATCCGGATTTACTGGGTGTAAAGGGTGTGTAGGCGGGATGGCAAGTCAGA	Ileum	0.225900004	-27.19785079	6.55932069	-4.146443217	3.38E-05	0.000786109	Bacteria	Firmicutes	Clostridia	Clostridiales	Ruminococcaceae	NA	NA
TAGGGAATATTGCACAATGGGGGAAACCCTGATGCAGCAACGCCACGTGTGGGAAGAAGCATTTCGGTGTGTAAACCACTGTCGTGAGGGAATAAGGCTGAGTTCCGGCTCAGTTGAATGTACCTCGAGAGGAAGCACCGGCAAACTTCGTGCCAGCAGCCGCGGTAATACGAGGGGTGCAAGCGTTGTTCGGAATCACTGGGCGTAAAGGGAGCGCAGG	Ileum	0.036128996	-27.1865618	6.559377678	-4.144686148	3.40E-05	0.00078666	Bacteria	Fibrobacteres	Fibrobacteria	Fibrobacterales	Fibrobacteraceae	Fibrobacter	succinogenes
TGGGGAATATTGCACAATGGGCGAAAGCCTGATGCAGCAACGCCGCGTGAAGGATGAAGGTCTTCGGATTGTAAACTTCTATCAGCAGGGAAGAATAAATGACGGTACCTGACTAAGAAGCTCCGGCTAACTACGTGCCAGCAGCCGCGGTAATACGTAGGGAGCAAGCGTTATCCGGATTTACTGGGTGTAAAGGGTGCGTAGGCGGCTTGGTAAGTCA	Colon	0.128432867	31.42426546	6.467902779	4.858493785	1.18E-06	0.000787522	Bacteria	Firmicutes	Clostridia	Clostridiales	Lachnospiraceae	Epulopiscium	NA
TGAGGAATCTTGCGCAATGGGCGAAAGCCTGACGCAGCCACGCCGCGTGGAGGAAGACACCCCTCAGGGGCGTAAACTCCTTTTGTACGGGAAGAACACCCTGCTCGGCAGGGTCTGACGGTACCGTACGAATAAGCACCGGCTAACTCCGTGCCAGCAGCCGCGGTAATACGGAGGGTGCAAGCGTTGTCCGGAATCACTGGGTGTAAAGGGTGTGTAG	Ileum	0.056411842	-27.05823689	6.558778914	-4.125499158	3.70E-05	0.000849312	Bacteria	Bacteroidetes	[Rhodothermi]	[Rhodothermales]	Rhodothermaceae	NA	NA
CTAAGAATATTCCACAATGGGCGAAAGCCTGATGGAGCCACGCCGCGTGGACGATGAAGGCCGGAAGGTTGTAAAGTCCTTTAGCAAGTGAGGAATAAGCGGAACAGGGAATGGTCTCGTGGTGACTGTAGCTTGAGAATAAGGGTCGGCTAATTACGTGCCAGCAGCCGCGGTAACACGTAAGACCCTAGCGTTATTCGGAATTATTGGGCGTAAAGGG	Ileum	0.046208565	-27.03788979	6.560184463	-4.121513646	3.76E-05	0.000858223	Bacteria	Spirochaetes	Spirochaetes	Spirochaetales	Spirochaetaceae	Treponema	NA
TGAGGAATATTGGACAATGGGTGGAAGCCTGATCCAGCCATCCCGCGTGAAGGAATAAGGGCTTATGGCTTGTAAACTTCTTTTGTACAGGGATAAACCTACCCTCGTGAGGGTAGCTGAAGGTGCTGTACGAATAAGCACCGGCTAACTCCGTGCCAGCAGCCGCGGTAATACGGAGGGTGCAAGCGTTATCCGGATTTATTGGGTTTAAAGGGTCCGT	Ileum	0.018954224	27.00304878	6.559156214	4.116847945	3.84E-05	0.000869819	Bacteria	Bacteroidetes	Flavobacteriia	Flavobacteriales	[Weeksellaceae]	Chryseobacterium	NA
TAGGGAATCTTCCACAATGGACGAAAGTCTGATGGAGCAATGCCGCGTGAATGAAGAAGGTCTTCGGATCGTAAAGTTCTGTTATTAGAGAAGAACAAATCGAGGAGTAACTGTCTCGATTTTGACGGTACCTAACCAGAAAGTCACGGCTAACTACGTGCCAGCAGCCGCGGTAATACGTAGGTGACGAGCGTTGTCCGGAATTATTGGGCGTAAAGGG	Ileum	0.02295995	-26.99035299	6.559391495	-4.114764764	3.88E-05	0.000871781	Bacteria	Firmicutes	Bacilli	Lactobacillales	Aerococcaceae	NA	NA
TGGGGAATATTGCACAATGGACGAAAGTCTGATGCAGCAACGCCGCGTGGAGGATGACACATTTCGGTGCGTAAACTCCTTTTATATGAGAAGATAATGACGGTATTATATGAATAAGCACCGGCTAACTCCGTGCCAGCAGCCGCGGTAATACGGGGGGTGCAAGCGTTACTCGGAATCACTGGGCGTAAAGAGCATGTAGGCGGATTAATAAGTTTGA	Ileum	0.012963372	-26.9562801	6.559412225	-4.109557255	3.96E-05	0.000885689	Bacteria	Proteobacteria	Epsilonproteobacteria	Campylobacterales	Campylobacteraceae	Arcobacter	NA
TGAGGAATATTGGTCAATGGTCTGACGACTGAACCAGCCATGCCGCGTGAAGGTCACGGCCCTATGGGTCTTAAACTTCTTTTGTAAGGGAGCAATAAGTCTCACGTGTGGGATGATGAGAGTACCTTACGAATAAGCATCGGCTAACTCCGTGCCAGCAGCCGCGGTAATACGGGGGATGCAAGCGTTATCCGGATTTATTGGGTTTAAAGGGTGCGTA	Ileum	0.023071273	-26.91863396	6.559453549	-4.103792147	4.06E-05	0.00090201	Bacteria	Bacteroidetes	Bacteroidia	Bacteroidales	NA	NA	NA
TGAGGAATATTGGTCAATGGACGAGAGTCTGAACCAGCCAAGTAGCGTGCAGGATGACGGCCCTATGGGTTGTAAACTGCTTTTATACGGGGATAAAGTGAGGGACGTGTCCCTTTTTGTAGGTACCGTATGAATAAGGACCGGCTAATTCCGTGCCAGCAGCCGCGGTAATACGGAAGGTCCGGGCGTTATCCGGATTTATTGGGTTTAAAGGGAGCGC	Ileum	0.025664121	-26.84212485	6.559471237	-4.092117166	4.27E-05	0.000942377	Bacteria	Bacteroidetes	Bacteroidia	Bacteroidales	Prevotellaceae	Prevotella	NA
TAGGGAATCTTCCGCAATGGACGCAAGTCTGACGGAGCAACGCCGCGTGAGTGATGAAGGGTTTCGGCTCGTAAAACTCTGTTGTTAAGGAAGAATACTTAAGGTAGTAACTGGCCTTGAGATGACGGTACTTAACCAGAAAGCCACGGCTAACTACGTGCCAGCAGCCGCGGTAATACGTAGGTGGCAAGCGTTATCCGGAATTATTGGGCGTAAAGCG	Ileum	0.029121954	-26.79750861	6.557905131	-4.086290984	4.38E-05	0.000959987	Bacteria	Firmicutes	Bacilli	Bacillales	Staphylococcaceae	Jeotgalicoccus	NA
TTAGGAATATTCGTCAATGGGGGAAACCCTGAACGAGCAATGCCGCGTGAAGGATGACGGTCCTATGGATTGTAAACTTCTGTTGTTAGGGAAGAACGACCTGTGTAGGAAATGACACAGGAGTGACGGTACCTTTCAAGAAAGCTCCGGCTAACTACGTGCCAGCAGCCGCGGTAATACGTAGGGAGCGAGCGTTATCCGGATTTATTGGGTGTAAAGG	Ileum	4.484182385	-4.439802667	1.087297005	-4.08333937	4.44E-05	0.000965913	Bacteria	Tenericutes	Mollicutes	RF39	NA	NA	NA
TGAGGAATATTGGTCAATGGACGGAAGTCTGAACCAGCCATGCCGCGTGCAGGATGACGGCTCTATGAGTTGTAAACTGCTTTTATACGGGAATAATGTTACTTACGTGTAAGTAATTGAATGTACCGTATGAATAAGGATCGGCTAACTCCGTGCCAGCAGCCGCGGTAATACGGAGGATCCGAGCGTTATCCGGATTTATTGGGTTTAAAGGGTGCGT	Ileum	8.907499881	-3.864574443	0.947218599	-4.079918242	4.51E-05	0.000973874	Bacteria	Bacteroidetes	Bacteroidia	Bacteroidales	Rikenellaceae	NA	NA
TGAGGAATATTGGTCAATGGGCGAGAGCCTGAACCAGCCAAGTAGCGTGCAGGACGACTGCCCTATGGGTTGTAAACTGCTTTTATCAGGGAATAAAGTGCGGCACGTGTGCCGTTTTGTATGTACCTGATGAATAAGGACCGGCTAATTCCGTGCCAGCAGCCGCGGTAATACGGAAGGTCCGGGCGTTATCCGGATTTATTGGGTTTAAAGGGAGCGC	Ileum	0.022193934	-26.73927836	6.558896583	-4.076795239	4.57E-05	0.000980673	Bacteria	Bacteroidetes	Bacteroidia	Bacteroidales	Prevotellaceae	Prevotella	NA
TGAGGAATATTGGTCAATGGACGGAAGTCTGAACCAGCCATGCCGCGTGGAGGAAGAAGGTCCTATGGGTTGTAAACTCCTTTTGTTCCAGAGTAATAAGTCGTTTGCGAACGATGATGAGAGTATGGGACGAATAAGCATCGGCTAACTCCGTGCCAGCAGCCGCGGTAATACGGAGGATGCGAGCGTTATCCGGATTTATTGGGTTTAAAGGGTGCGC	Ileum	0.023441109	-26.67545778	6.560177095	-4.066270985	4.78E-05	0.001019429	Bacteria	Bacteroidetes	Bacteroidia	Bacteroidales	NA	NA	NA
TGAGGAATTTTTCACAATGGACGAAAGTCTGATGGAGCAATACCACGTGAACGATGAAGGTCTTCTGATTGTAAAGTTCTTTTATTTAGGAAAAAAAGCGCGCTAGGAAATGAGCGCGCCTTGATGGTACTAATTGAATAAGTGACAGCTAACTATGTGCCAGCAGCTGCGGTAAAACATAGGTCACGAGCATTATCCGGATTTATTGGGCGTAAAGGAA2	Colon	13.4168247	-3.893454768	0.816629949	-4.767709995	1.86E-06	0.001033831	Bacteria	Tenericutes	Mollicutes	Mycoplasmatales	Mycoplasmataceae	Mycoplasma	NA
TGGGGAATATTGGGCAATGGGCGAAAGCCTGACCCAGCAACGCCGCGTGAGGGAAGAAGGGTTTCGGCTCGTAAACCTCTGTCCTATGGGACGAAGAAGTGACGGTACCATAGGAGGAAGCCCCGGCTAACTACGTGCCAGCAGCCGCGGTAATACGTAGGGGGCGAGCGTTGTCCGGAATGATTGGGCGTAAAGGGCGCGTAGGCGGCCCGTTAAGTCT	Cloaca	0.039014691	-28.69945675	6.464756702	-4.439371514	9.02E-06	0.00106241	Bacteria	Firmicutes	Clostridia	Clostridiales	NA	NA	NA
TGGGGAATTTTCCGCAATGGGCGAAAGCCTGACGGAGCAATGCCGCGTGGAGGTAGAAGGCCTACGGGTCCTGAACTTCTTTTCCCAGAGAAGAAGCAATGACGGTATCTGGGGAATAAGCATCGGCTAACTCTGTGCCAGCAGCCGCGGTAATACAGAGGATGCAAGCGTTATCCGGAATGATTGGGCGTAAAGCGTCTGTAGGTGGCTTTTTAAGTCC	Cloaca	0.041048435	-28.62977999	6.467705716	-4.426574314	9.57E-06	0.00106241	Bacteria	Cyanobacteria	Chloroplast	Streptophyta	NA	NA	NA
TAGGGAATCTTCGGCAATGGGCGAAAGCCTGACCGAGCAACGCCGCGTGAATGATGAAGGCCTTCGGGTTGTAAAATTCTGTTATAAGGGAAGAACGACTTTAGTAGGAAATGGCTAGAGTGTGACGGTACCTTATGAGAAAGCCACGGCTAACTACGTGCCAGCAGCCGCGGTAATACGTAGGTGGCGAGCGTTATCCGGAATTATTGGGCGTAAAGAG1	Cloaca	49.11614274	2.108480661	0.475903191	4.430482293	9.40E-06	0.00106241	Bacteria	Firmicutes	Bacilli	Turicibacterales	Turicibacteraceae	Turicibacter	NA
TGAGGAATATTGGTCAATGGGCGGAAGCCTGAACCAGCCATGCCGCGTGCGGGAGGACGGCCCTATGGGTTGTAAACCGCTTTTGAGTGAGAGCAATAAGGATCACGTGTGGTCCGATGAGAGTATCATTCGAATAAGCATCGGCTAACTCCGTGCCAGCAGCCGCGGTAATACGGAGGATGCGAGCGTTATCCGGATTCATTGGGTTTAAAGGGTGCGT	Ileum	0.058185248	-26.51722365	6.560173459	-4.042152821	5.30E-05	0.001123012	Bacteria	Bacteroidetes	Bacteroidia	Bacteroidales	NA	NA	NA
TCGAGAATCATTCACAATGGGCGAAAGCCTGATGGTGCGACGCCGCGTGGGGGAGGAAGGTCTTCGGATTGTAAACCCCTGTCATGTGGGAGCAAGACTTCGGTTTGATAGTACCACAAGAGGAAGAGACGGCAAACTCTGTGCCAGCAGCCGCGGTAATACAGAGGTCTCAAGCGTTGTTCGGAATCACTGGGCGTAAAGGGTACGTAGGCGGCGTCAT	Ileum	0.03300825	-26.43951515	6.558387634	-4.031404763	5.54E-05	0.001168194	Bacteria	Verrucomicrobia	Verrucomicrobiae	Verrucomicrobiales	Verrucomicrobiaceae	Akkermansia	NA
TGGGGAATTTTGGACAATGGGCGCAAGCCTGATCCAGCAATGCCGCGTGCGGGAAGAAGGCCTTCGGGTTGTAAACCGCTTTTGGTAGGAACGAAAAGCTCTGGGCTAATACCCTGGGGTGATGACGGTACCTGCAGAATAAGCACCGGCTAACTACGTGCCAGCAGCCGCGGTAATACGTAGGGTGCGAGCGTTAATCGGAATTACTGGGCGTAAAGCG	Ileum	0.047132643	-26.39896316	6.559381605	-4.024611578	5.71E-05	0.001194869	Bacteria	Proteobacteria	Betaproteobacteria	Burkholderiales	Comamonadaceae	Tepidimonas	NA
TGGGGAATATTGCACAATGGGGGAAACCCTGATGCAGCAACGCCGCGTGAGTGATGACGGCCTTCGGGTTGTAAAGCTCTGTCTTCAGGGACGATAATGACGGTACCTGAGGAGGAAGCCACGGCTAACTACGTGCCAGCAGCCGCGGTAATACGTAGGTGGCGAGCGTTGTCCGGATTTACTGGGCGTAAAGGGAGCGTAGGCGGACTTTTAAGTGAGA	Colon	74.16698908	2.950175488	0.627653182	4.700327464	2.60E-06	0.001235271	Bacteria	Firmicutes	Clostridia	Clostridiales	Clostridiaceae	NA	NA
TGGGGAATTTTCCGCAATGGGCGAAAGCCTGACGGAGCAATGCCGCGTGGAGGTAGAAGGCCTACGGGTCGTGAACTTCTTTTCCCGGAGAAGAAACAATGACGGTATCTGGGGAATAAGCATCGGCTAACTCTGTGCCAGCAGCCGCGGTAATACAGAGGATGCAAGCGTTATCCGGAATGATTGGGCGTAAAGCGTCTGTAGGTGGCTTTTTAAGTCC	Cloaca	0.027192645	-28.35508462	6.465627432	-4.38551168	1.16E-05	0.001242613	Bacteria	Cyanobacteria	Chloroplast	Streptophyta	NA	NA	NA
TGAGGAATATTGGTCAATGGTCGCGAGACTGAACCAGCCAAGTAGCGTGCAGGACGACGGCCCTCTGGGTTGTAAACTGCTTTTAGTTGGGAATAAAAGGCGGTACGTGTACCGCGTATTGTATGTACCATCAGAAAAAGGACCGGCTAATTCCGTGCCAGCAGCCGCGGTAATACGGAAGGTCCAGGCGTTATCCGGATTTATTGGGTTTAAAGGGAGC	Ileum	0.01541635	-26.26273873	6.55897662	-4.004090919	6.23E-05	0.001290388	Bacteria	Bacteroidetes	Bacteroidia	Bacteroidales	[Paraprevotellaceae]	[Prevotella]	NA
TGGGGAATATTGGGCAATGGGCGAAAGCCTGACCCAGCAACGCCGCGTGAAGGAAGAAGGCCTTCGGGTTGTAAACTTCTTTTACCAGGGACGAATTTTGACGGTACCTGGAGAAAAAGCAACGGCTAACTACGTGCCAGCAGCCGCGGTAATACGTAGGTTGCAAGCGTTGTCCGGATTTACTGGGTGTAAAGGGCGTGTAGGCGGAGATGCAAGTTGG	Ileum	0.02085563	-26.25825167	6.559435962	-4.003126461	6.25E-05	0.001290388	Bacteria	Firmicutes	Clostridia	Clostridiales	Ruminococcaceae	NA	NA
TGGGGAATATTGGACAATGGGCGCAAGCCTGATCCAGCCATGCCGCGTGAGTGATGAAGGCCTTAGGGTTGTAAAGCTCTTTTGTCCGGGACGATAATGACGGTACCGGAAGAATAAGCCCCGGCTAACTTCGTGCCAGCAGCCGCGGTAATACGAAGGGGGCTAGCGTTGCTCGGAATCACTGGGCGTAAAGGGCGCGTAGGCGGCCGATTAAGTCGGG	Ileum	0.096215949	26.24643286	6.558237699	4.002055745	6.28E-05	0.001290388	Bacteria	Proteobacteria	Alphaproteobacteria	Rhizobiales	Methylobacteriaceae	NA	NA
TGAGGAATATTGGGCAATGGGGGAAACCCTGACCCAGCCATGCCGCGTGAGTGAAGAAGGTTTTCGGATTGTAAAGCTCTTTCGGATGTGACGATGATGACGGTAGCATCTAAAGAAGCCCCGGCAAACTTCGTGCCAGCAGCCGCGGTAATACGAAGGGGGCAAGCGTTGTTCGGAATTACTGGGCGTAAAGGGTGTGTAGGCGGTTATGTAAGATAGC	Ileum	0.196170284	21.50082615	5.375210781	3.999996842	6.33E-05	0.001293681	Bacteria	Proteobacteria	Alphaproteobacteria	RF32	NA	NA	NA
TGGGGGATATTGCACAATGGGCGAAAGCCTGATGCAGCAACGCCGCGTGAGGGAAGACGGTTTTCGGATTGTAAACCTCTGTCTTTGGTGAAGAAGAAAGTGACGGTAGCCAAGGAGGAAGCCACGGCTAACTACGTGCCAGCAGCCGCGGTAATACGTAGGTGGCAAGCGTTGTCCGGAATTACTGGGTGTAAAGGGAGCGCAGGCGGGACTGCAAGTT	Ileum	0.01853814	-26.14635711	6.560180464	-3.985615526	6.73E-05	0.001357938	Bacteria	Firmicutes	Clostridia	Clostridiales	Ruminococcaceae	NA	NA
TGGGGAATATTGCACAATGGGCGAAAGCCTGATGCAGCAACGCCGCGTGAAGGAAGAAGGCCTTTGGGTCGTAAACTTCTGTTCTAAGGGAAGATAATGACGGTACCTTAGGAGCAAGTCCCGGCTAACTACGTGCCAGCAGCCGCGGTAATACGTAGGGGGCGAGCGTTATCCGGAATTATTGGGCGTAAAGAGTGCGTAGGTGGTTACCTAAGCAGGG	Ileum	43.9526191	-3.234430762	0.811257963	-3.986932526	6.69E-05	0.001357938	Bacteria	Firmicutes	Clostridia	Clostridiales	[Mogibacteriaceae]	NA	NA
TAGGGAATATTGCGCAATGGGGGAAACCCTGACGCAGCAACGCCGCGTGGAGGATGACACTTTTCGGAGCGTAAACTCCTTTTCTTAGGGAAGAATTCTGACGGTACCTAAGGAATAAGCACCGGCTAACTCCGTGCCAGCAGCCGCGGTAATACGGAGGGTGCAAGCGTTACTCGGAATCACTGGGCGTAAAGGGCGCGTAGGCGGATTATCAAGTCTC	Cloaca	12.40053125	-28.17436024	6.463875955	-4.35874086	1.31E-05	0.001360863	Bacteria	Proteobacteria	Epsilonproteobacteria	Campylobacterales	Campylobacteraceae	Campylobacter	NA
TGGGGAATATTGCACAATGGGCGCAAGCCTGATGCAGCCATGCCGCGTGTATGAAGAAGGCCTTCGGGTTGTAAAGTACTTTCAGTGGTGAGGAAGGGAGTGTGGTTAATAGCCATATTCTTTGACGTTAGCCACAGAAGAAGCACCGGCTAACTCCGTGCCAGCAGCCGCGGTAATACGGAGGGTGCGAGCGTTAATCGGAATTACTGGGCGTAAAGCG	Ileum	0.68719136	-9.214856275	2.315178834	-3.980192	6.89E-05	0.001380926	Bacteria	Proteobacteria	Gammaproteobacteria	Vibrionales	Vibrionaceae	Vibrio	metschnikovii
TGGGGAATATTGCACAATGGAGGAAACTCTGATGCAGCGACGCCGCGTGAACGATGAAGGCTTTCGAGTCGTAAAGTTCTGTCCTAGGGGACGATAATGACGGTACCCTAGGAGGAAGCCCCGGCTAACTACGTGCCAGCAGCCGCGGTAATACGTAGGGGGCAAGCGTTGTCCGGATTTATTGGGCGTAAAGGGTACGCAGGTGGTCTTATAAGTCAGA	Ileum	0.012245598	-26.06946703	6.559435426	-3.974346165	7.06E-05	0.001406809	Bacteria	Firmicutes	Clostridia	Clostridiales	[Tissierellaceae]	NA	NA
TGGGGAATTTTGGACAATGGGCGCAAGCCTGATCCAGCAATGCCGCGTGCAGGAAGAAGGCCTTCGGGTTGTAAACTGCTTTTGTACGGAACGAAAAGCACTGGGTTAATACCCTGGGGCGATGACGGTACCGTAAGAATAAGCACCGGCTAACTACGTGCCAGCAGCCGCGGTAATACGTAGGGTGCGAGCGTTAATCGGAATTACTGGGCGTAAAGCG1	Cloaca	0.038896699	-28.04297974	6.464279322	-4.338144801	1.44E-05	0.001449532	Bacteria	Proteobacteria	Betaproteobacteria	Burkholderiales	Comamonadaceae	Hydrogenophaga	NA
TGGGGAATATTGGGCAATGGGGGAAACCCTGACCCAGCAACGCCGCGTGAAGGAAGAAGGCCCTCGGGTTGTAAACTTCTTTTACCAGGGACGAAGAACGTGACGGTACCTGGAGAAAAAGCCACGGCTAACTACGTGCCAGCAGCCGCGGTAATACGTAGGTGGCAAGCGTTGTCCGGATTTACTGGGTGTAAAGGGCGTGTAGGCGGAGATGCAAGTT	Ileum	0.058789205	-25.99903685	6.557332827	-3.964879857	7.34E-05	0.001455108	Bacteria	Firmicutes	Clostridia	Clostridiales	Ruminococcaceae	NA	NA
TAGGGAATATTGCACAATGGGGGAAACCCTGATGCAGCCATGCCGCGTGTGTGAAGAAGGCCTTCGGGTTGTAAAGCACTTTCAGATGGGAAAAAAGTAATAATTCGAATAGGGTTGTTATGTGATATTACCATCAGAAGAAGCACCGGCTAACTCCGTGCCAGCAGCCGCGGTAATACGGAGGGTGCAAGCGTTAATCGGAATAACTGGGCGTAAAGCG1	Cloaca	0.030978147	-27.97901568	6.462408142	-4.329503037	1.49E-05	0.001463254	Bacteria	Proteobacteria	Gammaproteobacteria	Aeromonadales	Succinivibrionaceae	Ruminobacter	NA
TGAGGAATATTGGTCAATGGTCTGACGACTGAACCAGCCATGCCGCGTGAAGGTCACGGCCCTATGGGTCTTAAACTTCTTTTGTAAGGGAGCAATAAGTCTCACGTGTGGGATGATGAGAGTACCTTACGAATAAGCATCGGCTAACTCCGTGCCAGCAGCCGCGGTAATACGGGGGATGCAAGCGTTATCCGGATTTATTGGGTTTAAAGGGTGCGTA1	Cloaca	0.023071273	-27.94738669	6.467125831	-4.321453985	1.55E-05	0.001474313	Bacteria	Bacteroidetes	Bacteroidia	Bacteroidales	NA	NA	NA
TGGGGAATATTGGGCAATGGGCGAAAGCCTGACCCAGCGACGCCGCGTGAGGGAAGAAGGTCTTCGGATTGTAAACCTTTGTAAGCAGGGAAGAAGAAAGTGACGGTACCTGCAAAGTAAGCCACGGCTAACTACGTGCCAGCAGCCGCGGTAATACGTAGGTGGCGAGCGTTATCCGGATTTACTGGGTGTAAAGGGTGTGTAGGCGGAAAAGCAAGTC	Ileum	0.024271719	-25.92554325	6.55942719	-3.952409639	7.74E-05	0.001524015	Bacteria	Firmicutes	Clostridia	Clostridiales	Ruminococcaceae	NA	NA
TGAGGAATATTGGTCAATGGGCGAGAGCCTGAACCAGCCAAGTAGCGTGCAGGATGACGGCCCTATGGGTTGTAAACTGCTTTTATGCGGGGATAAAGTTCACTACGTGTAGTGTTTTGCAGGTACCGCATGAATAAGGACCGGCTAATTCCGTGCCAGCAGCCGCGGTAATACGGAAGGTCCGGGCGTTATCCGGATTTATTGGGTTTAAAGGGAGCGC	Ileum	0.07144279	-25.85590616	6.558786154	-3.942178561	8.07E-05	0.001575712	Bacteria	Bacteroidetes	Bacteroidia	Bacteroidales	Prevotellaceae	Prevotella	NA
TGGGGAATATTGCACAATGGGCGAAAGCCTGATGCAGCAACGCCGCGTGAGGGAAGACGGTTTTCGGATTGTAAACCTCTGTCTTTGGTGAAGAAGAAAGTGACGGTAGCCAAGGAGGAAGCCACGGCTAACTACGTGCCAGCAGCCGCGGTAATACGTAGGTGGCAAGCGTTGTCCGGAATTACTGGGTGTAAAGGGAGCGCAGGCGGGACTGCAAGTT	Ileum	0.01294141	-25.83740954	6.559695361	-3.938812417	8.19E-05	0.001575712	Bacteria	Firmicutes	Clostridia	Clostridiales	Ruminococcaceae	NA	NA
TGGGGAATATTGCACAATGGGGGGAACCCTGATGCAGCGACGCCGCGTGAGTGAAGAAGTATTTCGGTATGTAAAGCTCTATCAGCAGGGAAGAAAATGACGGTACCTGACTAAGAAGCCCCGGCTAACTACGTGCCAGCAGCCGCGGTAATACGTAGGGGGCAAGCGTTATCCGGATTTACTGGGTGTAAAGGGAGCGTAGACGGCTGTGCAAGTCAGA	Ileum	0.061961881	-25.83363693	6.556759657	-3.940000592	8.15E-05	0.001575712	Bacteria	Firmicutes	Clostridia	Clostridiales	NA	NA	NA
TGGGGAATATTGGGCAATGGGGGAAACCCTGACCCAGCAACGCCGCGTGAAGGAAGAAGGCCTTCGGGTTGTAAACTTCTTTTACCAGGGGCGAAGAAAGTGACGGTACCTGGAGAAAAAGCAACGGCTAACTACGTGCCAGCAGCCGCGGTAATACGTAGGTTGCAAGCGTTGTCCGGAATTACTGGGTGTAAAGGGCGTGTAGGCGGAGATGCAAGTT	Ileum	0.077586991	25.85151997	6.559412934	3.941133182	8.11E-05	0.001575712	Bacteria	Firmicutes	Clostridia	Clostridiales	Ruminococcaceae	NA	NA
TGGGGAATATTGCACAATGGGCGGAAGCCTGATGCAGCGACGCCGCGTGGGGGATGAAGGCCTTCGGGTTGTAAACTCCTTTCGACAGGGACGAAGCTTTTTGTGACGGTACCTGTATAAGAAGCACCGGCTAACTACGTGCCAGCAGCCGCGGTAATACGTAGGGTGCGAGCGTTGTCCGGAATTACTGGGCGTAAAGAGCTCGTAGGTGGTTTGTCGC	Ileum	0.038179123	25.82433287	6.560915314	3.936086908	8.28E-05	0.001584546	Bacteria	Actinobacteria	Actinobacteria	Actinomycetales	Corynebacteriaceae	Corynebacterium	NA
TGGGGAATATTGCGCAATGGGGGAAACCCTGACGCAGCAACGCCGCGTGAGCGATGAAGGTTTTCGGATCGTAAAGCTCTGTCTTTGGGGAAGATAATGACGGTACCCAAGGAGGAAGCTCCGGCTAACTACGTGCCAGCAGCCGCGGTAATACGTAGGGAGCAAGCGTTGTCCGGATTCACTGGGCGTAAAGAGCACGTAGGCGGTTAATTAAGTCAGG	Cloaca	0.029779993	-27.73418438	6.465265232	-4.289721052	1.79E-05	0.001632068	Bacteria	Firmicutes	Clostridia	Clostridiales	Eubacteriaceae	Anaerofustis	NA
TGGGGAATATTGGACAATGGGCGAAAGCCTGATCCAGCGACGCCGCGTGAGTGAAGAAGTATTTCGGTATGTAAAGCTCTATCAGCAGGGAAGAAAATGACGGTACCTGACTAAGAAGCCCCGGCTAACTACGTGCCAGCAGCCGCGGTAATACGTAGGGGGCAAGCGTTATCCGGATTTACTGGGTGTAAAGGGAGCGTAGACGGTTTAGCAAGTCTGA	Cloaca	0.175140611	27.71202499	6.464741725	4.286640699	1.81E-05	0.001632068	Bacteria	Firmicutes	Clostridia	Clostridiales	Lachnospiraceae	NA	NA
TGGGGAATATTGCACAATGGGGGAAACCCTGATGCAGCGACGCCGCGTGAAGGATGAAGTATTTCGGTATGTAAACTTCTATCAGCAAGGAAGATAATGACGGTACTTGACTAAGAAGCCCCGGCTAACTACGTGCCAGCAGCCGCGGTAATACGTAGGGGGCAAGCGTTATCCGGATTTACTGGGTGTAAAGGGAGCGTAGACGGTACGGCAAGTCAGA	Ileum	0.020039113	-25.68771476	6.559397963	-3.916169578	9.00E-05	0.001711429	Bacteria	Firmicutes	Clostridia	Clostridiales	Lachnospiraceae	Anaerostipes	NA
TGGGGAATATTGCACAATGGGGGAAACCCTGATGCAGCGACGCCGCGTGAGTGAAGAAGTATTTCGGTATGTAAAGCTCTATCAGCAGGGAAGAAAGTGACGGTACCTGAGTAAGAAGCCCCGGCTAACTACGTGCCAGCAGCCGCGGTAATACGTAGGGGGCAAGCGTTATCCGGATTTACTGGGTGTAAAGGGAGCGTAGACGGCAAGGCAAGTCTGA	Cloaca	0.024215235	27.50862648	6.465846463	4.254450926	2.10E-05	0.001835879	Bacteria	Firmicutes	Clostridia	Clostridiales	NA	NA	NA
TAGGGAATATTGCACAATGGAGGGAACTCTGATGCAGCCATGCCGCGTGTGTGAAGAAGGCCTTCGGGTTGTAAAGCACTTTAGTTTTCGAGAAAGGGTGCTGTTCGAACAGGGCAGTATTCAGATGTTAGAAAAAGAATAAGTACCGGCAAACTCCGTGCCAGCAGCCGCGGTAATACGGAGGGTACGAGCGTTAATCGGAATGACTGGGCGTAAAGGG	Ileum	0.02801412	-25.53770253	6.559589823	-3.893185888	9.89E-05	0.001861016	Bacteria	Proteobacteria	Gammaproteobacteria	Aeromonadales	Succinivibrionaceae	NA	NA
TGGGGAATTTTGGACAATGGGCGCAAGCCTGATCCAGCAATGCCGCGTGCAGGAAGAAGGCCTTCGGGTTGTAAACTGCTTTTGTACGGAACGAAAAAGTCCGGGTTAATACCCTGGGCCCATGACGGTACCGTAAGAATAAGCACCGGCTAACTACGTGCCAGCAGCCGCGGTAATACGTAGGGTGCAAGCGTTAATCGGAATTACTGGGCGTAAAGCG	Ileum	0.036314147	-25.53744457	6.559574283	-3.893155786	9.89E-05	0.001861016	Bacteria	Proteobacteria	Betaproteobacteria	Burkholderiales	Comamonadaceae	Hydrogenophaga	NA
TGGGGAATATTGGACAATGGGCGGAAGCCTGATCCAGCCATGCCGCGTGTGTGAAGAAGGCCTTATGGTTGTAAAGCACTTTAAGCGAGGAGGAGGCTACTCTAGTTAATACCTAGAGATAGTGGACGTTACTCGCAGAATAAGCACCGGCTAACTCTGTGCCAGCAGCCGCGGTAATACAGAGGGTGCGAGCGTTAATCGGATTTACTGGGCGTAAAGC	Ileum	0.020125561	-25.51487009	6.558062598	-3.89061094	1.00E-04	0.001870078	Bacteria	Proteobacteria	Gammaproteobacteria	Pseudomonadales	Moraxellaceae	Acinetobacter	NA
TGGGGAATCTTCCGCAATGGGCGCAAGCCTGACGGAGCAACGCCGCGTGAGTGAGGAAGTTCTTCGGAACGTAAAGCTCTGTTGTTCCTGACGAACCTCCCCTCTATCAACAACGGAGGGGACTGACGGTAGGGAACGAGGAAGCCACGGCTAACTACGTGCCAGCAGCCGCGGTAATACGTAGGTGGCAAGCGTTGTCCGGAATTATTGGGCGTAAAGC	Ileum	0.019236962	-25.49981957	6.558181321	-3.888245584	0.000100971	0.001877843	Bacteria	Firmicutes	Clostridia	Clostridiales	Veillonellaceae	Succiniclasticum	NA
TGGGGAATATTGCACAATGGGGGAAACCCTGATGCAGCGACGCCGCGTGAACGAAGAAGGTATTCGTATCGTAAAGTTCTGTCCTATGGGAAGATAATGACAGTACCATAGAAGAAAGCTCCGGCTAAATACGTGCCAGCAGCCGCGGTAATACGTATGGAGCGAGCGTTGTCCGGAATTATTGGGCGTAAAGGGTACGCAGGCGGTTTAATAAGTCGAA1	Cloaca	0.038442707	27.43380461	6.465733663	4.242953088	2.21E-05	0.001882998	Bacteria	Firmicutes	Clostridia	Clostridiales	[Tissierellaceae]	Finegoldia	NA
TGGGGAATATTGGGCAATGGGGGCAACCCTGACCCAGCAACGCCGCGTGAAGGAAGAAGGCTTTCGGGTTGTAAACTTCTTTTACCAGGGACGAAGACGTGACGGTACCTGGAGAAAAAGCCACGGCTAACTACGTGCCAGCAGCCGCGGTAATACGTAGGTGGCAAGCGTTGTCCGGATTTACTGGGTGTAAAGGGCGTGTAGGCGGAGATGCAAGTCA	Ileum	0.0242421	-25.46053591	6.560177392	-3.881074304	0.000103996	0.001923349	Bacteria	Firmicutes	Clostridia	Clostridiales	Ruminococcaceae	NA	NA
TGGGGAATATTGCACAATGGGGGAAACCCTGATGCAGCGACGCCGCGTGAGTGAAGAAGTATTTCGGTATGTAAAGCTCTATCAGCAGGGAAGAAAATGACGGTACCTGACTAAGAAGCCCCGGCTAACTACGTGCCAGCAGCCGCGGTAATACGTAGGGGGCAAGCGTTATCCGGATTTACTGGGTGTAAAGGGTGCGTAGGTGGCTGAGTAAGTCAGA	Cloaca	0.044467363	-27.27262124	6.464529495	-4.218809932	2.46E-05	0.002043779	Bacteria	Firmicutes	Clostridia	Clostridiales	Lachnospiraceae	Coprococcus	NA
TGAGGAATATTGGTCAATGGGCGAGAGCCTGAACCAGCCAAGTAGCGTGCAGGATGACGGCCCTATGGGTTGTAAACTGCTTTTATACAGGGATAAAGTCGCCCACGTGTGGGTGTTTGTAGGTACTGTATGAATAAGGACCGGCTAATTCCGTGCCAGCAGCCGCGGTAATACGGAAGGTCCGGGCGTTATCCGGATTTATTGGGTTTAAAGGGAGCGC	Cloaca	0.020115548	-27.23893253	6.465050355	-4.213259145	2.52E-05	0.002043779	Bacteria	Bacteroidetes	Bacteroidia	Bacteroidales	Prevotellaceae	Prevotella	NA
TGAGGAATATTGGTCAATGGGCGGAAGCCTGAACCAGCCAAGTCGCGTGCGGGACGAAGGCCCTACGGGTCGCAGACCGCTTTTGCGCGGGGATAACGGCCGCCTCTTGAGGCGGCGTGAAGGTACCGCGCGAATAAGGATCGGCTAACTCCGTGCCAGCAGCCGCGGTAATACGGAGGATCCGAGCGTTATCCGGATTCATTGGGTTTAAAGGGTGCGC	Ileum	0.023847131	-25.33348952	6.560193341	-3.861698612	0.000112601	0.002070995	Bacteria	Bacteroidetes	Bacteroidia	Bacteroidales	NA	NA	NA
TGAGGAATATTGGTCAATGGTCGGGAGACTGAACCAGCCAAGTAGCGTGAAGGATGAAGGTTCTATGGATTGTAAACTTCTTTTATACGGGAATAACACCATCTACGTGTAGATGCCTGCATGTACCGTATGAATAAGCATCGGCTAACTCCGTGCCAGCAGCCGCGGTAATACGGAGGATGCGAGCGTTATCCGGATTTATTGGGTTTAAAGGGAGCGT	Ileum	0.022060796	-25.29131328	6.560180338	-3.855277138	0.000115599	0.002112425	Bacteria	Bacteroidetes	Bacteroidia	Bacteroidales	Bacteroidaceae	5-7N15	NA
TGGGGAATATTGCACAATGGGGGAAACCCTGATGCAGCGACGCCGCGTGAGTGAAGAAGTATTTCGGTATGTAAAGCTCTATCAGCAGGGAAGAAAATGACGGTACCTGACTAAGAAGCCCCGGCTAACTACGTGCCAGCAGCCGCGGTAATACGTAGGGGGCAAGCGTTATCCGGAATTACTGGGTGTAAAGGGTGCGTAGGTGGTGCGGCAAGTCAGA	Ileum	0.048411009	-25.28293493	6.559891734	-3.854169544	0.000116123	0.002112425	Bacteria	Firmicutes	Clostridia	Clostridiales	Lachnospiraceae	Coprococcus	NA
TCGGGAATATTGCGCAATGGAGGAAACTCTGACGCAGTGATGCCGCGTATAGGAAGAAGGTCTTCGGATTGTAAACTATTGTCGTTAGGGAAGAAAAAATGACAGTACCTAAGGAGGAAGCTCCGGCTAACTACGTGCCAGCAGCCGCGGTAATACGTAGGGAGCGAGCGTTATCCGGATTTATTGGGTGTAAAGGGTGCGTAGACGGGAAGTTAAGTTG	Feces	0.125426588	28.89149633	6.463159727	4.470181389	7.82E-06	0.002125769	Bacteria	Firmicutes	Clostridia	Clostridiales	NA	NA	NA
TGGGGAATATTGCACAATGGGCGAAAGCCTGATGCAGCAACGCCGCGTGAGCGAAGAAGGTCTTCGGATTGTAAAGCTCTGTCCTTGGGGAAGATAATGACGGTACCCTTGGAGGAAGCCCCGGCTAACTACGTGCCAGCAGCCGCGGTAATACGTAGGGGGCAAGCGTTATCCGGAATTATTGGGCGTAAAGAGTGCGTAGGTGGTTACCTAAGCAGGG	Ileum	1.753552459	-3.988382852	1.036282783	-3.848739861	0.000118727	0.002148055	Bacteria	Firmicutes	Clostridia	Clostridiales	Clostridiaceae	NA	NA
TGAGGAATATTGGTCAATGGGCGAGAGCCTGAACCAGCCAAGTAGCGTGCAGGATGACGGCCCTATGGGTTGTAAACTGCTTTTATATGAGGATAAAGTTCGTTACGTGTAACGTTTTGCAGGTATCATATGAATAAGGACCGGCTAATTCCGTGCCAGCAGCCGCGGTAATACGGAAGGTCCGGGCGTTATCCGGATTTATTGGGTTTAAAGGGAGCGC	Ileum	0.018655762	-25.20349973	6.558839185	-3.842676886	0.0001217	0.002187562	Bacteria	Bacteroidetes	Bacteroidia	Bacteroidales	Prevotellaceae	Prevotella	NA
TAGGGAATCTTCCACAATGGGCGCAAGCCTGATGGAGCAACGCCGCGTGTGTGATGAAGGGTTTCGGCTCGTAAAACACTGTTATAAGAGAAGAACGACATTGAGAGTAACTGTTCAGTGTGTGACGGTATCTTATCAGAAAGGAACGGCTAAATACGTGCCAGCAGCCGCGGTAATACGTATGTTCCAAGCGTTATCCGGATTTATTGGGCGTAAAGCG	Ileum	0.015324284	-25.20149689	6.560212179	-3.841567346	0.000122251	0.002187562	Bacteria	Firmicutes	Bacilli	Lactobacillales	Leuconostocaceae	Weissella	NA
TGAGGAATATTGGTCAATGGGCGGAAGCCTGAACCAGCCAAGTAGCGTGCAGGATGACTGCCCTATGGGTTGTAAACTGCTTTTATACGGGGATAAAGTCAGAGTCGTGACTCTGTTTGCAGGTACCGTATGAATAAGGACCGGCTAATTCCGTGCCAGCAGCCGCGGTAATACGGAAGGTCCAGGCGTTATCCGGATTTATTGGGTTTAAAGGGAGCGT	Ileum	0.057499061	-25.18710725	6.558623053	-3.840304138	0.000122882	0.002187562	Bacteria	Bacteroidetes	Bacteroidia	Bacteroidales	Prevotellaceae	Prevotella	NA
TGGGGAATATTGGGCAATGGGCGCAAGCCTGACCCAGCAACGCCGCGTGAAGGAAGAAGGCTTTCGGGTTGTAAACTTCTTTTGTCAGGGACGAACAAATGACGGTACCTGACGAATAAGCCACGGCTAACTACGTGCCAGCAGCCGCGGTAATACGTAGGTGGCAAGCGTTATCCGGATTTACTGGGTGTAAAGGGCGTGTAGGCGGGACTGCAAGTCA	Ileum	0.015750173	-25.17924476	6.560215631	-3.838173343	0.000123953	0.002192614	Bacteria	Firmicutes	Clostridia	Clostridiales	Ruminococcaceae	Oscillospira	NA
TAGGGAATATTGGACAATGGGCGCAAGCCTGATCCAGCCATGCCGCGTGAGTGAAGAAGGCCCTCGGGTTGTAAAGCTCTTTTGTCCGGAAAGAAAAGCATTCGGTTAATACCCGGGTGTTCTGACGGTACCGGAAGAATAAGCACCGGCTAACTTCGTGCCAGCAGCCGCGGTAATACGAAGGGTGCAAGCGTTACTCGGAATTACTGGGCGTAAAGCG	Ileum	0.028344792	25.16160444	6.557410467	3.837125122	0.000124483	0.002192614	Bacteria	Proteobacteria	Gammaproteobacteria	Xanthomonadales	Xanthomonadaceae	Thermomonas	fusca
TGGGGGATATTGCGCAATGGGGGAAACCCTGACGCAGCAACGCCGCGTGAAGGAAGAAGGTCTTCGGATTGTAAACTTTTGTCTTGTGGGACGAATCAATGACGGTACCACAGGAGGAAGCCACGGCTAACTACGTGCCAGCAGCCGCGGTAATACGTAGGTGGCGAGCGTTGTCCGGAATTACTGGGTGTAAAGGGTGCGTAGGCGGGGATGCAAGTCA	Cloaca	0.023207825	-27.05221375	6.464962966	-4.184434449	2.86E-05	0.002239206	Bacteria	Firmicutes	Clostridia	Clostridiales	Ruminococcaceae	NA	NA
TAGGGAATATTGCACAATGGAGGGAACTCTGATGCAGCCATGCCGCGTGTGTGAAGAAGGCCTTCGGGTTGTAAAGCACTTTAGTTTTCGAGAAAGGGTGCAATTCGAACAGGGTTGTATTCAGATGTTAGAAAAAGAATAAGTACCGGCAAACTCCGTGCCAGCAGCCGCGGTAATACGGAGGGTACGAGCGTTAATCGGAATGACTGGGCGTAAAGGG	Cloaca	0.019341236	-27.03507679	6.464966066	-4.1817817	2.89E-05	0.002239206	Bacteria	Proteobacteria	Gammaproteobacteria	Aeromonadales	Succinivibrionaceae	NA	NA
TGGGGAATCTTGCACAATGGGCGGAAGCCTGATGCAGCGACGCCGCGTGCGGGACGAAGGCCTTCGGGCTGCAGACCGCTTTCAGCAGGGACGAGGCGCAAGTGACGGTACCTGCAGAAGAAGCCCCGGCTAACTACGTGCCAGCAGCCGCGGTAATACGTAGGGGGCGAGCGTTATCCGGATTCATTGGGCGTAAAGCGCGCGTAGGCGGCCAGCTAGG	Ileum	0.023966852	-25.12825969	6.560225818	-3.830395536	0.000127937	0.002241599	Bacteria	Actinobacteria	Coriobacteriia	Coriobacteriales	Coriobacteriaceae	NA	NA
TGGGGAATATTGCACAATGGGGGGAACCCTGATGCAGCGACGCCGCGTGGGGGATGACGGCCTTCGGGTTGTAAACCTCTTTCAGTAGGGAAGAAGCTTTTGGGTGACGGTACCTGCAGAAGAAGTACCGGCTAACTACGTGCCAGCAGCCGCGGTAATACGTAGGGTACAAGCGTTGTCCGGAATTATTGGGCGTAAAGAGCTCGTAGGTGGTTTGTCG	Ileum	0.036880972	-25.0967345	6.56021037	-3.825599041	0.000130454	0.002273733	Bacteria	Actinobacteria	Actinobacteria	Actinomycetales	Brevibacteriaceae	Brevibacterium	NA
TGGGGAATATTGGACAATGGGGGGAACCCTGATCCAGCCATGCCGCGTGTGTGAAGAAGGCCTTATGGTTGTAAAGCACTTTAAGCGAGGAGGAGGCTCTCTTGGTTAATACCCAAGATGAGTGGACGTTACTCGCAGAATAAGCACCGGCTAACTCTGTGCCAGCAGCCGCGGTAATACAGAGGGTGCGAGCGTTAATCGGATTTACTGGGCGTAAAGC	Ileum	0.058176446	-25.08173573	6.560186958	-3.823326361	0.000131663	0.00228285	Bacteria	Proteobacteria	Gammaproteobacteria	Pseudomonadales	Moraxellaceae	Acinetobacter	NA
TGGGGAATATTGCACAATGGGCGAAAGCCTGATGCAGCGACGCCGCGTGAACGAAGAAGTATTTCGGTATGTAAAGTTCTATCAGCAGGGAAGAAGAAATGACGGTACCTGACTAAGAAGCCCCGGCTAACTACGTGCCAGCAGCCGCGGTAATACGTAGGGGGCAAGCGTTATCCGGATTTACTGGGTGTAAAGGGAGCGCAGGCGGCCCGGCAAGTCT	Ileum	0.038745442	-25.06497889	6.558777793	-3.821592938	0.000132592	0.002287048	Bacteria	Firmicutes	Clostridia	Clostridiales	Lachnospiraceae	NA	NA
TGGGGAATATTGGACAATGGGCGGAAGCCTGATCCAGCCATGCCGCGTGTGTGAAGAAGGCCTTTTGGTTGTAAAGCACTTTAAGCGAGGAGGAGGCTACTCTAGATAATACCTAGAGATAGTGGACGTTACTCGCAGAATAAGCACCGGCTAACTCTGTGCCAGCAGCCGCGGTAATACAGAGGGTGCGAGCGTTAATCGGATTTACTGGGCGTAAAGC	Ileum	0.048237494	-25.01254256	6.55937145	-3.813252954	0.00013715	0.002353459	Bacteria	Proteobacteria	Gammaproteobacteria	Pseudomonadales	Moraxellaceae	Acinetobacter	NA
TGGGGAATATTGCACAATGGGGGAAACCCTGATGCAGCAACGCCGCGTGAGTGAAGAAGTATTTCGGTATGTAAAGCTCTATCAGCAGGGAAGAAAATGACGGTACCTGACTAAGAAGCCCCGGCTAACTACGTGCCAGCAGCCGCGGTAATACGTAGGGGGCAAGCGTTATCCGGATTTACTGGGTGTAAAGGGAGCGTAGACGGTGAAGCAAGTCTGA	Ileum	0.043741955	-24.9828838	6.55793468	-3.809565818	0.000139211	0.002376582	Bacteria	Firmicutes	Clostridia	Clostridiales	NA	NA	NA
TGAGGAATATTGGTCAATGGAGGCAACTCTGAACCAGCCAAGTAGCGTGCAGGACGACGGCCCTATGGGTTGTAAACTGCTTTTGTGCGGGGATAACGGGGGGTATGGATACCCTTTTGCAGGTACCGCACGAATAAGGACCGGCTAATTCCGTGCCAGCAGCCGCGGTAATACGGAAGGTCCGGGCGTTATCCGGATTTATTGGGTTTAAAGGGAGCGC	Ileum	0.020288872	-24.97566979	6.558895308	-3.807907981	0.000140147	0.002380361	Bacteria	Bacteroidetes	Bacteroidia	Bacteroidales	Prevotellaceae	Prevotella	NA
TGAGGAATATTGGTCAATGGACGCAAGTCTGAACCAGCCATGCCGCGTGCAGGATGACGGCTCTATGAGTTGTAAACTGCTTTTGTACAAGGGTAAACCTCGGTACGTGTACCGAGCTGAAAGTACTGTACGAATAAGGATCGGCTAACTCCGTGCCAGCAGCCGCGGTAATACGGAGGATCCAAGCGTTATCCGGATTTATTGGGTTTAAAGGGTGCGT	Ileum	0.026117386	-24.97203658	6.560275208	-3.806553199	0.000140917	0.002381283	Bacteria	Bacteroidetes	Bacteroidia	Bacteroidales	Rikenellaceae	NA	NA
TGGGGAATATTGCACAATGGAGGAAACTCTGATGCAGCGACGCCGCGTGAGGGAAGAAGGTCTTCGGATTGTAAACCTCTGTCTTCGGGGACGATAATGACGGTACCCGAGGAGGAAGCCACGGCTAACTACGTGCCAGCAGCCGCGGTAAAACGTAGGTGGCAAGCGTTGTCCGGAATTACTGGGTGTAAAGGGAGCGCAGGCGGGATCGTAAGTTGGG	Cloaca	0.030012063	26.90360019	6.46479183	4.161557076	3.16E-05	0.00239147	Bacteria	Firmicutes	Clostridia	Clostridiales	Ruminococcaceae	NA	NA
TGGGGAATATTGGGCAATGGGGGAAACCCTGACCCAGCAACGCCGCGTGAAGGAAGAAGGCCTTCGGGTTGTAAACTTCTTTTACCAGGGACGAAACTTGACGGTACCTGGAGAAAAAGCAACGGCTAACTACGTGCCAGCAGCCGCGGTAATACGTAGGTTGCAAGCGTTGTCCGGATTTACTGGGTGTAAAGGGCGTGTAGGCGGAGATGCAAGTTGG	Ileum	0.021650103	-24.92899674	6.560203117	-3.800034282	0.000144676	0.002432458	Bacteria	Firmicutes	Clostridia	Clostridiales	Clostridiaceae	Clostridium	NA
TGGGGAATTTTGGACAATGGGCGCAAGCCTGATCCAGCAATGCCGCGTGCAGGAAGAAGGCCTTCGGGTTGTAAACTGCTTTTGTACGGAACGAAAAGCTCTGGGTTAATACCCTGGGGTGATGACGGTACCGTAAGAATAAGCACCGGCTAACTACGTGCCAGCAGCCGCGGTAATACGTAGGGTGCGAGCGTTAATCGGAATTACTGGGCGTAAAGCG	Ileum	0.571616122	-8.838180654	2.329275077	-3.794391114	0.000148006	0.002475943	Bacteria	Proteobacteria	Betaproteobacteria	Burkholderiales	Comamonadaceae	Hydrogenophaga	NA
TAGGGAATTTTCGGCAATGGGGGGAACCCTGACCGAGCAACGCCGCGTGAAGGAGGAAGGTCTTCGGACTGTAAACTTCTGTTATAAAGGAAGAAAGACGGATAAAGGGAATGATATCCGAGTGACGGTACTTTATGAGGAAGCCACGGCTAACTACGTGCCAGCAGCCGCGGTAATACGTAGGTGGCAAGCGTTATCCGGAATTATTGGGCGTAAAGAG1	Colon	5.823631981	3.536254276	0.781374618	4.525683578	6.02E-06	0.002505097	Bacteria	Firmicutes	Erysipelotrichi	Erysipelotrichales	Erysipelotrichaceae	NA	NA
TGAGGAATATTGGTCAATGGGCGAGAGCCTGAACCAGCCAAGTAGCGTGCAGGATGACGGCCCTATGGGTTGTAAACTGCTTTTATAAGGGAATAAAGTGAGTCTCGTGAGGCTTTTTGCATGTACCTTATGAATAAGGACCGGCTAATTCCGTGCCAGCAGCCGCGGTAATACGGAAGGTCCGGGCGTTATCCGGATTTATTGGGTTTAAAGGGAGCGT	Ileum	0.01127631	-24.83309987	6.558868351	-3.786186662	0.000152977	0.002546298	Bacteria	Bacteroidetes	Bacteroidia	Bacteroidales	Prevotellaceae	Prevotella	copri
TGGGGAATATTGGGCAATGGGCGCAAGCCTGACCCAGCAACGCCGCGTGAAGGAAGAAGGCTTTCGGGTTGTAAACTTCTTTTGTCAGGGACGAGAAGAAGACGGTACCTGACGAATAAGCCACGGCTAACTACGTGCCAGCAGCCGCGGTAATACGTAGGTGGCAAGCGTTGTCCGGATTTACTGGGTGTAAAGGGCGTGTAGCCGGGTCGGCAAGTCA	Ileum	3.932112183	-3.572916387	0.944323309	-3.783573225	0.000154593	0.002560395	Bacteria	Firmicutes	Clostridia	Clostridiales	Ruminococcaceae	NA	NA
TAAGGGATATTGGTCAATGGGGGGAACCCTGAACCAGCCATGCCGCGTGAGGGAGGAAGGCCCTACGGGTCGTAAACCTCTTTTGCCGGGGGATAAGGACGGGAACGCGTTCCCGTTTGAAGGTACCCGGAGAATAAGCATCGGCTAACTCCGTGCCAGCAGCCGCGGTAATACGGAGGATGCGAGCGTTATCCGGATTTATTGGGTTTAAAGGGTGCGC	Ileum	0.018181277	-24.77353205	6.560203439	-3.776335945	0.000159152	0.002622861	Bacteria	Bacteroidetes	Bacteroidia	Bacteroidales	BS11	NA	NA
TCGAGGATCATTTGCAATGGGCGAAAGCCTGACAATGCGACGCTGCGTGGAGGATGAAGGCCCTCGGGTTGTAAACTCCTGTCATGGGGGAAAAGGAAACCCTGCCCAATACGCAGGGAATTTGATGGTACCCCAAGAGGAAGCGACGGCTAACTCTGTGCCAGCAGCCGCGGTAATACAGAGGTCGCAAGCGTTGTTCGGATTTACTGGGCGTAAAGGG	Ileum	0.016227151	-24.72329981	6.56020323	-3.768678949	0.000164114	0.002689947	Bacteria	Verrucomicrobia	Verruco-5	WCHB1-41	RFP12	NA	NA
TGGGGGATATTGCACAATGGGGGAAACCCTGATGCAGCAACGCCGCGTGAAGGAAGAAGGTCTTCGGATTGTAAACTTTTGTCTTTAGGGAAGAAGAAAGTGACGGTACCTAAGGAGGAAGCCACGGCTAACTACGTGCCAGCAGCCGCGGTAATACGTAGGTGGCAAGCGTTGTCCGGATTTACTGGGTGTAAAGGGCGTGTAGACGGGACTGCAAGTC	Ileum	0.01378937	-24.71603577	6.560192249	-3.767577966	0.000164839	0.002689947	Bacteria	Firmicutes	Clostridia	Clostridiales	Ruminococcaceae	NA	NA
TGGGGAATATTGCACAATGGGGGGAACCCTGATGCAGCGACGCCGCGTGGAGGAAGAAGGTCTTCGGATTGTAAACTCCTGTTGTTAGGGACGATAATGACGGTACCTAACAAGGAAGCACCGGCTAACTACGTGCCAGCAGCCGCGGTAAAACGTAGGGTGCAAGCGTTGTCCGGAATTACTGGGTGTAAAGGGAGCGCAGGCGGGCATGCAAGTTGGA	Ileum	0.035055803	-24.70511491	6.5601795	-3.765920568	0.000165937	0.002694648	Bacteria	Firmicutes	Clostridia	Clostridiales	Ruminococcaceae	NA	NA
TGGGGAATATTGGGCAATGGGGGAAACCCTGACCCAGCAACGCCGCGTGGAGGAAGAAGGTTTTCGGATCGTAAACTCCTGTCCTCAGGGAAGAGCAGAAGACGGTACCTGAGGAGGAAGCCCCGGCTAACTACGTGCCAGCAGCCGCGGTAATACGTAGGGGGCAAGCGTTGTCCGGAATGATTGGGCGTAAAGGGCGCGTAGGCGGCCTGTTAAGTCT	Ileum	16.47624741	-3.763761062	1.000121255	-3.763304743	0.000167683	0.002709784	Bacteria	Firmicutes	Clostridia	Clostridiales	NA	NA	NA
TGAGGAATATTGGTCAATGGGCGAGAGCCTGAACCAGCCAAGTAGCGTGCAGGATGACGGCCCTACGGGTTGTAAACTGCTTTTGCGGGAGAATAACCGGCGCCACGCGTGGCGCCCTGCAGGTATCCCGTGAATAAGGACCGGCTAATTCCGTGCCAGCAGCCGCGGTAATACGGAAGGTCCGGGCGTTATCCGGATTTATTGGGTTTAAAGGGAGCGC	Ileum	0.009111369	-24.67619538	6.560209599	-3.761494966	0.000168901	0.002716284	Bacteria	Bacteroidetes	Bacteroidia	Bacteroidales	[Paraprevotellaceae]	YRC22	NA
TGAGGAATATTGGTCAATGGACGAAAGTCTGAACCAGCCAAGTCGCGTGAAGGATGAAGGTTCTATGGATTGTAAACTTCTTTTGTCTGAGGGTAAAAAAGCGGACGTGTCCGTTCTTGCAAGTATCAGACGAATAAGCATCGGCTAACTCCGTGCCAGCAGCCGCGGTAATACGGAGGATGCGAGCGTTATCCGGATTTATTGGGTTTAAAGGGTGCGT	Ileum	0.025433848	-24.65205487	6.56037935	-3.757717893	0.00017147	0.002731214	Bacteria	Bacteroidetes	Bacteroidia	Bacteroidales	RF16	NA	NA
TGAGGAATATTGGTCAATGGGCGCAAGCCTGAACCAGCCAAGTAGCGTGCAGGACGACGGCCCTATGGGTTGTAAACTGCTTTTATGCGGGGATAAAGTGTGCCACGTGTGGCATATTGCAGGTACCGCATGAATAAGGACCGGCTAATTCCGTGCCAGCAGCCGCGGTAATACGGAAGGTCCGGGCGTTATCCGGATTTATTGGGTTTAAAGGGAGCGT	Ileum	0.028287924	-24.65070027	6.559397173	-3.758074045	0.000171226	0.002731214	Bacteria	Bacteroidetes	Bacteroidia	Bacteroidales	Prevotellaceae	Prevotella	NA
TGGGGAATATTGCACAATGGGCGAAAGCCTGATGCAGCGACGCCGCGTGGGGGATGACGGTCTTCGGATTGTAAACCCCTTTCAGTAGGGACGAAGCGCAAGTGACGGTACCTGCAGAAGAAGCACCGGCTAACTACGTGCCAGCAGCCGCGGTAATACGTAGGGTGCGAGCGTTGTCCGGAATTACTGGGCGTAAAGAGCTCGTAGGCGGTTTGTCACG	Ileum	0.074215564	-24.62113959	6.559459622	-3.753531695	0.00017436	0.002764029	Bacteria	Actinobacteria	Actinobacteria	Actinomycetales	Dietziaceae	Dietzia	NA
TGAGGAATATTGGTCAATGGTCGGAAGACTGAACCAGCCAAGTAGCGTGAAGGATGAAGGTTCTATGGATTGTAAACTTCTTTTATATAGGAATAAAACCTCCCACGTGTGGGAGCTTGTATGTACTATATGAATAAGCATCGGCTAACTCCGTGCCAGCAGCCGCGGTAATACGGAGGATGCGAGCGTTATCCGGATTTATTGGGTTTAAAGGGAGCGT	Ileum	0.020451375	-24.5838415	6.560258222	-3.747389305	0.000178685	0.002819153	Bacteria	Bacteroidetes	Bacteroidia	Bacteroidales	Bacteroidaceae	5-7N15	NA
TGAGGAATATTGGTCAATGGACGAGAGTCTGAACCAGCCAAGTAGCGTGCAGGATGACTGCCCTATGGGTTGTAAACTGCTTTTATGCGGGAATAAAGTGAGGTACGTGTACCTTTTTGTATGTACCGCATGAATAAGGACCGGCTAATTCCGTGCCAGCAGCCGCGGTAATACGGAAGGTCCGGGCGTTATCCGGATTTATTGGGTTTAAAGGGAGCGC	Ileum	0.026915928	-24.56983105	6.558977412	-3.745985007	0.000179687	0.0028216	Bacteria	Bacteroidetes	Bacteroidia	Bacteroidales	Prevotellaceae	Prevotella	NA
TGGGGAATATTGCACAATGGGCGAAAGCCTGATGCAGCGACGCCGCGTGAGGGATGACGGCCTTCGGGTTGTAAACCTCTTTCAGCAGGGAAGAAGCGAGAGTGACGGTACCTGCAGAAGAAGCGCCGGCTAACTACGTGCCAGCAGCCGCGGTAATACGTAGGGCGCAAGCGTTGTCCGGAATTATTGGGCGTAAAGAGCTTGTAGGTGGCTTGTCGCG	Cloaca	0.180810451	26.61552613	6.464043758	4.117473075	3.83E-05	0.002833713	Bacteria	Actinobacteria	Actinobacteria	Actinomycetales	Dermabacteraceae	NA	NA
TGAGGAATATTGGTCAATGGGCGGGAGCCTGAACCAGCCAAGTAGCGTGCAGGACGACGGCCCTATGGGTTGTAAACTGCTTTTGTATGGGGATAAAGTGCTCCACGCGTGGGGCTTTGCAGGTACCATACGAATAAGGACCGGCTAATTCCGTGCCAGCAGCCGCGGTAATACGGAAGGTCCGGGCGTTATCCGGATTTATTGGGTTTAAAGGGAGCGT	Ileum	0.023581051	-24.52419662	6.560214406	-3.738322423	0.000185252	0.002895328	Bacteria	Bacteroidetes	Bacteroidia	Bacteroidales	Prevotellaceae	Prevotella	NA
TGGGGAATATTGCACAATGGGGGAAACCCTGATGCAGCGACGCCGCGTGAGCGAAGAAGTATTTCGGTATGTAAAGCTCTATCAGCAGGGAAGAAAATGACGGTACCTGACTAAGAAGCCCCGGCTAACTACGTGCCAGCAGCCGCGGTAATACGTAGGGGGCAAGCGTTATCCGGATTTACTGGGTGTAAAGGGAGCGTAGGCGGCATGGCAAGTCAGA	Ileum	0.013150258	-24.48736942	6.56019488	-3.732719815	0.000189423	0.002946682	Bacteria	Firmicutes	Clostridia	Clostridiales	Lachnospiraceae	NA	NA
TGAGGAATATTGGTCAATGGACGGAAGTCTGAACCAGCCAAGTAGCGTGCAGGACGACGGCCCTATGGGTTGTAAACTGCTTTTATGTGGGAATAAAGTGAGGGACGTGTCCCTTTTTGTAGGTACCACATGAATAAGGACCGGCTAATTCCGTGCCAGCAGCCGCGGTAATACGGAAGGTCCGGGCGTTATCCGGATTTATTGGGTTTAAAGGGAGCGT	Ileum	0.017992801	-24.4486946	6.560199498	-3.726821815	0.000193909	0.002995523	Bacteria	Bacteroidetes	Bacteroidia	Bacteroidales	Prevotellaceae	Prevotella	NA
TGGGGAATTTTGGACAATGGGGGCAACCCTGATCCAGCCATGCCGCGTGCAGGATGAAGGCCTTCGGGTTGTAAACTGCTTTTGTCAGGGACGAAAAGGACCGTGTTAATACCATGGTCTGCTGACGGTACCTGAAGAATAAGCACCGGCTAACTACGTGCCAGCAGCCGCGGTAATACGTAGGGTGCAAGCGTTAATCGGAATTACTGGGCGTAAAGCG	Ileum	0.03479907	-24.43849458	6.559475511	-3.725678149	0.000194791	0.002995523	Bacteria	Proteobacteria	Betaproteobacteria	Burkholderiales	Alcaligenaceae	Sutterella	NA
TGGGGAATATTGCACAATGGGCGGAAGCCTGATGCAGCGACGCCGCGTGAGGGATGACGGCCTTCGGGTTGTAAACCTCTTTCAGCAGGGACGAAGCGTAAGTGACGGTACCTGCAGAAGAAGCACCGGCTAACTACGTGCCAGCAGCCGCGGTAATACGTAGGGTGCGAGCGTTGTCCGGAATTACTGGGCGTAAAGAGCTCGTAGGCGGTTTGTCACG	Ileum	0.02385954	24.43122476	6.558597893	3.725068247	0.000195262	0.002995523	Bacteria	Actinobacteria	Actinobacteria	Actinomycetales	Corynebacteriaceae	Corynebacterium	NA
TGAGGAATATTGGTCAATGGCCGGAAGGCTGAACCAGCCAAGTAGCGTGAAGGATGAAGGTTCTATGGATTGTAAACTTCTTTTATACGGGAATAAAACCACCTACGTGTAGGTGCTTGTATGTACCGTATGAATAAGCATCGGCTAACTCCGTGCCAGCAGCCGCGGTAATACGGAGGATGCGAGCGTTATCCGGATTTATTGGGTTTAAAGGGAGCGT1	Cloaca	0.025981688	-26.50732527	6.467126576	-4.098779413	4.15E-05	0.003005759	Bacteria	Bacteroidetes	Bacteroidia	Bacteroidales	Bacteroidaceae	5-7N15	NA
TGAGGAATATTGGTCAATGGACGAGAGTCTGAACCAGCCAAGTAGCGTGAAGGAAGACTGCCCTATGGGTTGTAAACTTCTTTTGTTTGGGAATAAAGTGGGCCACGTGTGGCCTTTTGTATGTACCATACGAATAAGCATCGGCTAATTCCGTGCCAGCAGCCGCGGTAATACGGAAGATGCGAGCGTTATCCGGATTTATTGGGTTTAAAGGGAGCGT	Ileum	0.021535733	-24.39185681	6.560236441	-3.718136844	0.000200698	0.00305728	Bacteria	Bacteroidetes	Bacteroidia	Bacteroidales	[Paraprevotellaceae]	CF231	NA
TGGGGAATATTGCACAATGGGCGAAAGCCTGATGCAGCGACGCCGCGTGAGGGATGACGGCCTTCGGGTTGTAAACCTCTTTCAGCAGGGAAGAAGCGAAAGTGACGGTACCTGCAGAAGAAGCACCGGCTAACTACGTGCCAGCAGCCGCGGTAATACGTAGGGTGCGAGCGTTGTCCGGAATTATTGGGCGTAAAGAGCTTGTAGGCGGTTTGTCGCG	Ileum	0.04196945	-24.38508738	6.560993809	-3.716675872	0.000201861	0.00305728	Bacteria	Actinobacteria	Actinobacteria	Actinomycetales	Intrasporangiaceae	Phycicoccus	NA
TAGGGAATCTTCCACAATGGGCGCAAGCCTGATGGAGCAATGCCGCGTGAATGAAGAAGGTCTTCGGATCGTAAAGTTCTGTTATTAGAGAAGAATAAGTTGAGGGGTAACTATCTCGACTTTGACGGTACCTAACCAGAAAGTCACGGCTAACTACGTGCCAGCAGCCGCGGTAATACGTAGGTGACAAGCGTTGTCCGGAATTATTGGGCGTAAAGGG	Ileum	0.025694113	-24.37320005	6.559076775	-3.715949803	0.000202442	0.00305728	Bacteria	Firmicutes	Bacilli	Lactobacillales	Aerococcaceae	NA	NA
TGGGGAATATTGCACAATGGGGGAAACCCTGATGCAGCAACGCCGCGTGAGTGATGACGGCCTTCGGGTTGTAAAGCTCTGTCTTCAGGGACGATAATGACGGTACCTGAGGAGGAAGCCACGGCTAACTACGTGCCAGCAGCCGCGGTAATACGTAGGTGGCAAGCGTTGTCCGGATTTACTGGGCGTAAAGGGAGCGTAGGCGGACTTTTAAGTGAGA	Ileum	0.01911755	-24.37060212	6.559521982	-3.71530154	0.000202962	0.00305728	Bacteria	Firmicutes	Clostridia	Clostridiales	Clostridiaceae	NA	NA
TGGGGAATATTGCACAATGGGGGAAACCCTGATGCAGCGACGCCGCGTGAGTGAAGAAGTATTTCGGTATGTAAAGCTCTATCAGCAGGGAAGAAAATGACGGTACCTGACTAAGAAGCTCCGGCTAAATACGTGCCAGCAGCCGCGGTAATACGTATGGAGCAAGCGTTATCCGGATTTACTGGGTGTAAAGGGAGCGTAGACGGTTTAGTAAGTCTGA	Ileum	0.039699829	-24.35578973	6.560209212	-3.71265442	0.000205097	0.003072475	Bacteria	Firmicutes	Clostridia	Clostridiales	Lachnospiraceae	NA	NA
TGAGGAATATTGGGCAATGGAGGAAACTCTGACCCAGCCATGCCGCGTGAGTGAGAAGGTCTTCGGATTGTAAAGCTCTTTTATGCAGGAAGATGATGACAGTACTGCAAGAAAAAGCACCGGCAAACTTCGTGCCAGCAGCCGCGGTAATACGAAGGGTGCGAGCGTTGTTCGGAATTACTGGGCGTAAAGGGTGTGTAGGCGGATTGTTAAGATAGCG	Ileum	0.019843532	-24.34703732	6.559416931	-3.711768526	0.000205816	0.003072475	Bacteria	Proteobacteria	Alphaproteobacteria	RF32	NA	NA	NA
TGGGGAATATTGCACAATGGGGGAAACCCTGATGCAGCGACGCCGCGTGAGCGAAGAAGTATTTCGGTATGTAAAGCTCTATCAGCAGGGAAGAAAATGACGGTACCTGACTAAGAAGCCCCGGCTAACTACGTGCCAGCAGCCGCGGTAATACGTAGGGGGCAAGCGTTATCCGGATTTACTGGGTGTAAAGGGAGCGTAGACGGAAGAGCAAGTCTGA	Colon	1.863166506	5.047938046	1.132952868	4.455558735	8.37E-06	0.003095045	Bacteria	Firmicutes	Clostridia	Clostridiales	Lachnospiraceae	Blautia	producta
TGAGGAATATTGGTCAATGGGCGAGAGCCTGAACCAGCCAAGTCGCGTGAAGGATGAAGGTTCTATGGATTGTAAACTTCTTTTGTCCGAGGGTAAAGGAGGCTACGTGTAGCTTTTTGCAAGTATCGGACGAATAAGCATCGGCTAACTCCGTGCCAGCAGCCGCGGTAATACGGAGGATGCGAGCGTTATCCGGATTTATTGGGTTTAAAGGGTGCGT	Ileum	0.035015145	-24.25653342	6.557639207	-3.698973465	0.000216473	0.00321714	Bacteria	Bacteroidetes	Bacteroidia	Bacteroidales	RF16	NA	NA
TAGGGAATCTTCCGCAATGGACGAAAGTCTGACGGAGCAACGCCGCGTGAGCGAAGAAGGTCTTCGGATCGTAAAGCTCTGTTGTTAGGGAAGAACAAGTACCGGAGTAACTGACGGTACCTTGACGGTACCTAACCAGAAAGCCACGGCTAACTACGTGCCAGCAGCCGCGGTAATACGTAGGTGGCAAGCGTTGTCCGGAATCATTGGGCGTAAAGCG	Ileum	0.027848211	24.22836494	6.560012034	3.693341539	0.000221326	0.003274648	Bacteria	Firmicutes	Bacilli	Bacillales	Bacillaceae	Bacillus	NA
TGAGGAATATTGGTCAATGGGCGGAAGCCTGAACCAGCCAAGTAGCGTGCAGGAAGACGGCCCTATGGGTTGTAAACTGCTTTTGTGTGGGAATAAAGTCAGGGACGTGTCCCTGTTTGCATGTACCGCAAGAATAAGGACCGGCTAATTCCGTGCCAGCAGCCGCGGTAATACGGAAGGTCCGGGCGTTATCCGGATTTATTGGGTTTAAAGGGAGCGT1	Cloaca	0.016684634	-26.34443915	6.467113679	-4.073600752	4.63E-05	0.003278839	Bacteria	Bacteroidetes	Bacteroidia	Bacteroidales	Prevotellaceae	Prevotella	NA
TGAGGAATATTGGTCAATGGCCGAGAGGCTGAACCAGCCAAGTAGCGTGAAGGATGACTGCCCTATGGGTTGTAAACTTCTTTTGTACGGGAATAACCTGGCCCACGTGTGGGTTTCTGCATGTACCGTACGAATAAGCATCGGCTAATTCCGTGCCAGCAGCCGCGGTAATACGGAAGATGCGAGCGTTATCCGGATTTATTGGGTTTAAAGGGAGCGT	Ileum	0.049346919	-24.21001833	6.559150589	-3.691029501	0.000223348	0.003289939	Bacteria	Bacteroidetes	Bacteroidia	Bacteroidales	[Paraprevotellaceae]	CF231	NA
TAGGGAATCTTCCGCAATGGACGCAAGTCTGACGGAGCAACGCCGCGTGAGTGACGAAGGTTTTCGGATCGTAAAACTCTGTTGTGAGGGAAGAACACGTACCAGCTAACTACTGGTACCTTGACGGTACCTCACCAGAAAGCCACGGCTAACTACGTGCCAGCAGCCGCGGTAATACGTAGGTGGCAAGCGTTGTCCGGAATTATTGGGCGTAAAGCGC1	Feces	0.024019994	28.18341158	6.467493329	4.357702459	1.31E-05	0.003300027	Bacteria	Firmicutes	Bacilli	Bacillales	Planococcaceae	Planomicrobium	NA
TGAGGAATATTGGTCAATGGGCGAGAGCCTGAACCAGCCAAGTAGCGTGCAGGAAGACTGCCCTATGGGTTGTAAACTGCTTTTATGCGGGAATAAAGTCAGGTACGTGTACCTGTTTGTATGTACCGCATGAATAAGGACCGGCTAATTCCGTGCCAGCAGCCGCGGTAATACGGAAGGTCCGGGCGTTATCCGGATTTATTGGGTTTAAAGGGAGCGC	Ileum	0.039168984	-24.16645469	6.557429224	-3.685355017	0.000228384	0.003349298	Bacteria	Bacteroidetes	Bacteroidia	Bacteroidales	Prevotellaceae	Prevotella	NA
TGGGGAATATTGCACAATGGGCGGAAGCCTGATGCAGCGACGCCGCGTGGGGGATGACGGCCTTCGGGTTGTAAACTCCTTTCGACAGGGACGAAGCGTATGTGACGGTACCTGTATAAGAAGCACCGGCTAACTACGTGCCAGCAGCCGCGGTAATACGTAGGGTGCGAGCGTTGTCCGGAATTACTGGGCGTAAAGAGCTCGTAGGTGGTTTGTCGCG	Ileum	0.014750011	-24.16246368	6.559455627	-3.68360807	0.000229956	0.003357555	Bacteria	Actinobacteria	Actinobacteria	Actinomycetales	Corynebacteriaceae	Corynebacterium	NA
TGGGGAATCTTCCGCAATGGACGAAAGTCTGACGGAGCAACGCCGCGTGAGTGATGAAGGATTTCGGTCTGTAAAGCTCTGTTGTTTATGACGAACGTGCAGTGTGTGAACAATGCATTGCAATGACGGTAGTAAACGAGGAAGCCACGGCTAACTACGTGCCAGCAGCCGCGGTAATACGTAGGTGGCGAGCGTTGTCCGGAATTATTGGGCGTAAAGA	Ileum	11.24749466	-4.151102515	1.127451544	-3.681845607	0.000231552	0.003366093	Bacteria	Firmicutes	Clostridia	Clostridiales	Veillonellaceae	Phascolarctobacterium	NA
TGGGGAATATTGGGCAATGGACGCAAGTCTGACCCAGCAACGCCGCGTGAAGGAAGAAGGCTTTCGGGTTGTAAACTTCTTTTAAGGGGGAAGAGCAGAAGACGGTACCCCTTGAATAAGCCACGGCTAACTACGTGCCAGCAGCCGCGGTAATACGTAGGTGGCAAGCGTTGTCCGGATTTACTGGGTGTAAAGGGCGTGTAGCCGGAGAGACAAGTCA1	Cloaca	0.017870134	-26.2066675	6.465695829	-4.053185951	5.05E-05	0.003504106	Bacteria	Firmicutes	Clostridia	Clostridiales	Ruminococcaceae	Oscillospira	NA
TGGGGAATATTGGGCAATGGGGGAAACCCTGACCCAGCAACGCCGCGTGAAGGAAGAAGGCCTTCGGGTTGTAAACTTCTTTTACCAGGGACGAATAAATGACGGTACCTGGAGAAAAAGCAACGGCTAACTACGTGCCAGCAGCCGCGGTAATACGTAGGTTGCAAGCGTTGTCCGGATTTACTGGGTGTAAAGGGCGTGTAGGCGGAGATGCAAGTTG	Ileum	0.025468636	-24.06711806	6.559574107	-3.669006199	0.000243495	0.003509428	Bacteria	Firmicutes	Clostridia	Clostridiales	Ruminococcaceae	NA	NA
TGAGGAATATTGGTCAATGGGCGGAAGCCTGAACCAGCCATGCCGCGTGCAGGAATAAGGCCCTATGGGTCGTAAACTGCTTTTCCTTGGGGGCAATAAGGGTCACGTGTGGTCCGATGAGAGTACCAGGGGAATAAGCATCGGCTAACTCCGTGCCAGCAGCCGCGGTAATACGGAGGATGCGAGCGTTATCCGGATTTATTGGGTTTAAAGGGTGCGT	Ileum	0.038337938	-24.06416194	6.558814893	-3.668980193	0.00024352	0.003509428	Bacteria	Bacteroidetes	Bacteroidia	Bacteroidales	NA	NA	NA
TGAGGAATATTGGTCAATGGGCGAGAGCCTGAACCAGCCAAGTAGCGTGCAGGACGACGGCCCTATGGGTTGTAAACTGCTTTTATAAGGGAATAAAGTGAGTCTCGTGAGACTTTTTGCATGTACCTTATGAATAAGGACCGGCTAATTCCGTGCCAGCAGCCGCGGTAATACGGAAGGTCCGGGCGTTATCCGGATTTATTGGGTTTAAAGGGAGCGT	Ileum	0.043333177	-24.05470976	6.559396557	-3.667213829	0.000245208	0.00351852	Bacteria	Bacteroidetes	Bacteroidia	Bacteroidales	Prevotellaceae	Prevotella	copri
TAGGGAATCTTCCACAATGGACGAAAGTCTGATGGAGCAACGCCGCGTGTGTGATGAAGGGTTTCGGCTCGTAAAACACTGTTATAAGAGAAGAACGTCAGTGAGGGTAACTATTCATTGAGTGACGGTATCTTATCAGAAAGGGACGGCTAAATACGTGCCAGCAGCCGCGGTAATACGTATGTCCCAAGCGTTATCCGGATTTATTGGGCGTAAAGCG	Ileum	0.023722647	24.00880546	6.559160937	3.660347062	0.000251874	0.003598661	Bacteria	Firmicutes	Bacilli	Lactobacillales	Leuconostocaceae	Weissella	NA
TGGGGAATATTGGGCAATGGGGGAAACCCTGACCCAGCAACGCCGCGTGAAGGAAGAAGGCCTTCGGGTTGTAAACTTCTTTTACCAGGGACGAAGAAATGACGGTACCTGGAGAAAAAGCAACGGCTAACTACGTGCCAGCAGCCGCGGTAATACGTAGGTTGCAAGCGTTGTCCGGATTTACTGGGTGTAAAGGGCGTGTAGGCGGAGATGCAAGTTG	Ileum	0.072385412	-24.00390956	6.560358489	-3.658932603	0.000253268	0.003603115	Bacteria	Firmicutes	Clostridia	Clostridiales	Ruminococcaceae	NA	NA
TGGGGAATATTGGGCAATGGGGGAAACCCTGACCCAGCAACGCCGCGTGAAGGAAGAAGGCCTTCGGGTTGTAAACTTCTTTTACCAGGGACGAACAAATGACGGTACCTGGAGAAAAAGCAACGGCTAACTACGTGCCAGCAGCCGCGGTAATACGTAGGTTGCAAGCGTTGTCCGGATTTACTGGGTGTAAAGGGCGTGTAGGCGGAGATGCAAGTTG	Cloaca	0.016671479	-26.13089724	6.465762938	-4.041425195	5.31E-05	0.003609406	Bacteria	Firmicutes	Clostridia	Clostridiales	Ruminococcaceae	NA	NA
TGGGGAATATTGCGCAATGGGGGAAACCCTGACGCAGCAACGCCGCGTGCGGGATGAAGGCCTTCGGGTTGTAAACCGCTTTCAGCAGGGACGATAGTGACGGTACCTGCAGAAGAAGCCCCGGCTAACTACGTGCCAGCAGCCGCGGTAATACGTAGGGGGCGAGCGTTATCCGGATTCATTGGGCGTAAAGCGCGCGCAGGCGGGCGCGGAAGCGGGG	Colon	0.023385272	28.44284827	6.464815943	4.399637751	1.08E-05	0.003609692	Bacteria	Actinobacteria	Coriobacteriia	Coriobacteriales	Coriobacteriaceae	NA	NA
TGGGGAATATTGCACAATGGGGGAAACCCTGATGCAGCGACGCCGCGTGAGCGAAGAAGTATTTCGGTATGTAAAGCTCTATCAGCAGGGAAGAAAATGACGGTACCTGACTAAGAAGCACCGGCTAAATACGTGCCAGCAGCCGCGGTAATACGTATGGTGCAAGCGTTATCCGGATTTACTGGGTGTAAAGGGAGCGTAGACGGCTGTGTAAGTCTGA	Ileum	0.101223084	-23.9701024	6.559421811	-3.654301109	0.000257883	0.003653166	Bacteria	Firmicutes	Clostridia	Clostridiales	Lachnospiraceae	Dorea	NA
TGAGGAATATTGGTCAATGGACGAGAGTCTGAACCAGCCAAGTAGCGTGCAGGATGACGGCCCTATGGGTTGTAAACTGCTTTTATACAGGGATAAAGTGCACTACGTGTAGTGTTTTGTAGGTACTGTATGAATAAGGACCGGCTAATTCCGTGCCAGCAGCCGCGGTAATACGGAAGGTCCGGGCGTTATCCGGATTTATTGGGTTTAAAGGGAGCGC	Ileum	0.017091922	-23.95968736	6.559422573	-3.652712887	0.000259484	0.003660268	Bacteria	Bacteroidetes	Bacteroidia	Bacteroidales	Prevotellaceae	Prevotella	NA
TGGGGAATATTGCACAATGGGGGAAACCCTGATGCAGCGACGCCGCGTGAGTGAAGAAGTATTTCGGTATGTAAAGCTCTATCAGCAGGGAAGAAAATGACGGTACCTGACTAAGAAGCCCCGGCTAACTACGTGCCAGCAGCCGCGGTAATACGTAGGGGGCAAGCGTTATCCGGATTTACTGGGTGTAAAGGGAGCGTAGACGGTAAAGCAAGTCTGA	Ileum	0.0982015	-23.95112571	6.560494034	-3.650811293	0.000261413	0.003671919	Bacteria	Firmicutes	Clostridia	Clostridiales	Lachnospiraceae	NA	NA
TGGGGAATATTGCACAATGGGCGCAAGCCTGATGCAGCGACGCCGCGTGAAGGAAGAAGTATTTCGGTATGTAAACTTCTATCAGCAGGGAAGAAAATGACGGTACCTGACTAAGAAGCCCCGGCTAACTACGTGCCAGCAGCCGCGGTAATACGTAGGGGGCAAGCGTTATCCGGATTTACTGGGTGTAAAGGGAGCGTAGACGGCGTGGCAAGTCTGA	Feces	3.617583357	-20.72527052	4.801095271	-4.316779683	1.58E-05	0.003691165	Bacteria	Firmicutes	Clostridia	Clostridiales	Lachnospiraceae	NA	NA
TTTCGAATCATTCACAATGGGGGAAACCCTGATGGTGCAACGCCGCGTGAGGGATGACGGCCTTCGGGTTGTAAACCTCTGTCACACAGGACTAAACGCGAGGTTCATAGCCTCGCTTGAATTAACTGTGAGAGGAAGTAGTGGCTAACTCCGTGCCAGCAGCCGCGGTAATACGGAGACTACGAGCGTTACTCGGATTCACTGGGCGTAAAGGGAGCGC	Colon	0.249078847	-28.2822381	6.466547393	-4.373622643	1.22E-05	0.003698263	Bacteria	Verrucomicrobia	Opitutae	Puniceicoccales	Puniceicoccaceae	NA	NA
TAAGGAATCTTGCACAATGGGGGAAACCCTGATGCAGCAACGCCGCGTGAACGATGAAGGCCTTCGGGTTGTAAAGTTCTGATCTTGGGGAAGAAGAAAGTGACGGTACCCAAGGAGAAAGCCCCGGCTAACTACGTGCCAGCAGCCGCGGTAATACGTAGGGGGCAAGCGTTATCCGGAATTATTGGGCGTAAAGAGTGCGTAGGTGGTTACCTAAGCG	Ileum	0.008065156	-23.91726268	6.560227463	-3.645797774	0.000266564	0.00372853	Bacteria	Firmicutes	Clostridia	Clostridiales	[Mogibacteriaceae]	Mogibacterium	NA
TGGGGAATATTGGGCAATGGAGGCAACTCTGACCCAGCAATGCCGCGTGAGTGAAGAAGGTTTTCGGATTGTAAAGCTCTTTAAGTGGGGACGAAGAAAGTGACTGTACCCACAGAATAAGCATCGGCTAACTACGTGCCAGCAGCCGCGGTAATACGTAGGATGCAAGCGTTATCCGGAATGACTGGGCGTAAAGGGTGCGTAGGCGGTTTAGCAAGTT	Ileum	0.006150729	-23.9098259	6.560256611	-3.644647965	0.000267758	0.003729567	Bacteria	Firmicutes	Clostridia	Clostridiales	NA	NA	NA
TGAGGAATATTGGTCAATGGGCGCAAGCCTGAACCAGCCAAGTAGCGTGAGGGATGACTGCCCTACGGGTTGTAAACCTCTTTTGTTTGGGAATAAAGTGCGGGACGCGTCCCGCATTGCATGTACCATTTGAATAAGGACCGGCTAATTCCGTGCCAGCAGCCGCGGTAATACGGAAGGTCCGGGCGTTATCCGGATTTATTGGGTTTAAAGGGAGCGC	Ileum	0.017926974	-23.89459212	6.560242005	-3.642333942	0.000270177	0.003747584	Bacteria	Bacteroidetes	Bacteroidia	Bacteroidales	Prevotellaceae	Prevotella	NA
TGGGGAATATTGCGCAATGGGGGAAACCCTGACGCAGCAACGCCGCGTGCGGGATGAAGGCCTTCGGGTTGTAAACCGCTTTCAGCAGGGACGATAGTGACGGTACCTGCAGAAGAAGCCCCGGCTAACTACGTGCCAGCAGCCGCGGTAATACGTAGGGGGCGAGCGTTATCCGGATTCATTGGGCGTAAAGCGCGCGCAGGCGGGCGCGGAAGCGGGG1	Feces	0.023385272	-27.65299295	6.465570432	-4.276961058	1.89E-05	0.003865023	Bacteria	Actinobacteria	Coriobacteriia	Coriobacteriales	Coriobacteriaceae	NA	NA
TAGGGAATCTTCGGCAATGGGCGAAAGCCTGACCGAGCAACGCCGCGTGAATGATGAAGGCCTTCGGGTTGTAAAATTCTGTTATAAGGGAAGAACGACTTTAGTAGGAAATGGCTAGAGTGTGACGGTACCTTATGAGAAAGCCACGGCTAACTACGTGCCAGCAGCCGCGGTAATACGTAGGTGGCGAGCGTTATCCGGAATTATTGGGCGTAAAGAG	Feces	49.11614274	2.009094726	0.469546791	4.278795566	1.88E-05	0.003865023	Bacteria	Firmicutes	Bacilli	Turicibacterales	Turicibacteraceae	Turicibacter	NA
TCGAGAATCATTCACAATGGGCGAAAGCCTGATGGTGCGACGCCGCGTGGGGGAGGAAGGTCTTCGGATTGTAAACCCCTGTCATGTGGGAGCAAGACTTCGGTTTGATAGTACCACAAGAGGAAGAGACGGCAAACTCTGTGCCAGCAGCCGCGGTAATACAGAGGTCTCAAGCGTTGTTCGGAATCACTGGGCGTAAAGGGTACGTAGGCGGCGTCAT1	Cloaca	0.03300825	-25.98823619	6.464179063	-4.020345961	5.81E-05	0.003869146	Bacteria	Verrucomicrobia	Verrucomicrobiae	Verrucomicrobiales	Verrucomicrobiaceae	Akkermansia	NA
TGGGGAATATTGGGCAATGGGCGCAAGCCTGACCCAGCAATGCCGCGTGGGTGAAGAAGGTCTTCGGATTGTAAAGCCCTTTCGGCGGGGACGATGATGACGGTACCCGCAGAAGAAGCCCCGGCTAACTTCGTGCCAGCAGCCGCGGTAATACGAAGGGGGCTAGCGTTGCTCGGAATCACTGGGCGTAAAGGGCGCGTAGGCGGCCCTGTTGGTCCGG	Ileum	0.033894305	-23.81529178	6.559505685	-3.630653425	0.000282705	0.003905077	Bacteria	Proteobacteria	Alphaproteobacteria	Rhodospirillales	Acetobacteraceae	NA	NA
TGGGGAATTTTGGACAATGGGGGCAACCCTGATCCAGCAATGCCGCGTGAGTGAAGAAGGCCTTCGGGTTGTAAAGCTCTTTTGTCAGGGAAGAAACGGTAGTAGCGAATAACTATTACTAATGACGGTACCTGAAGAATAAGCACCGGCTAACTACGTGCCAGCAGCCGCGGTAATACGTAGGGTGCAAGCGTTAATCGGAATTACTGGGCGTAAAGCG	Cloaca	0.040396158	25.93917234	6.464487216	4.012564565	6.01E-05	0.00392056	Bacteria	Proteobacteria	Betaproteobacteria	Burkholderiales	Oxalobacteraceae	NA	NA
TGGGGAATATTGGACAATGGGGGCAACCCTGATCCAGCCATGCCGCGTGTGTGAAGAAGGCTTTCGGGTTGTAAAGCACTTTCAGTGGGGAAGAAGGCCTGACGGTGAATACCCGCCAGGGACGACATCACCCACAGAAGAAGCACCGGCTAACTCCGTGCCAGCAGCCGCGGTAATACGGAGGGTGCGAGCGTTAATCGGAATTACTGGGCGTAAAGCG	Feces	0.096488742	-27.52897715	6.467082464	-4.256784617	2.07E-05	0.003981849	Bacteria	Proteobacteria	Gammaproteobacteria	Oceanospirillales	Halomonadaceae	Halomonas	NA
TGGGGAATTTTGCGCAATGGAGGCAACTCTGACGCAGCAACGCCGCGTGCGGGATGAAGGCCCTCGGGTTGTAAACCGCTTTCAGCAGGGAAGACTTCGACTGTACCTGCAGAAGAAGCCCCGGCTAACTACGTGCCAGCAGCCGCGGTAATACGTAGGGGGCGAGCGTTATCCGGATTCATTGGGCGTAAAGCGCGCGTAGGCGGCTCGCCAAGCGGGA	Ileum	0.020854747	-23.77647327	6.560191066	-3.624356826	0.000289681	0.003984915	Bacteria	Actinobacteria	Coriobacteriia	Coriobacteriales	Coriobacteriaceae	NA	NA
TGAGGAATATTGGTCAATGGGCGAGAGCCTGAACCAGCCAAGTCGCGTGAGGGACGACGGTACTAAGTATTGTAAACCTCTTTTGTCAGGGAACAAAGAGACCACGTGTGGTAAGATGAGTGTACCTGAAGAAAAAGCATCGGCTAACTCCGTGCCAGCAGCCGCGGTAATACGGAGGATGCGAGCGTTATCCGGATTTATTGGGTTTAAAGGGTGCGTA	Ileum	0.017575995	-23.75406986	6.559456928	-3.62134703	0.000293073	0.004014981	Bacteria	Bacteroidetes	Bacteroidia	Bacteroidales	S24-7	NA	NA
TGGGGAATATTGGGCAATGGGCGAAAGCCTGACCCAGCAACGCCGCGTGAAGGAAGAAGGCCTTCGGGTTGTAAACTTCTTTTACCAGGGACGAACAAATGACGGTACCTGGAGAAAAAGCAACGGCTAACTACGTGCCAGCAGCCGCGGTAATACGTAGGTTGCAAGCGTTGTCCGGATTTACTGGGTGTAAAGGGCGTGTAGGCGGAGATGCAAGTTG	Ileum	0.012449801	-23.72008732	6.560203822	-3.615754627	0.000299474	0.004085856	Bacteria	Firmicutes	Clostridia	Clostridiales	Ruminococcaceae	NA	NA
TGAGGAATATTGGTCAATGGGCGAGAGCCTGAACCAGCCAAGTAGCGTGCAGGATGACGGCCCTATGGGTTGTAAACTGCTTTTATAAGGGAATAAAGTGGGTCACGTGTGACTTTTTGCATGTACCTTATGAATAAGGACCGGCTAATTCCGTGCCAGCAGCCGCGGTAATACGGAAGGTCCGGGCGTTATCCGGATTTATTGGGTTTAAAGGGAGCGT	Ileum	0.00642723	-23.70080594	6.560264613	-3.612782005	0.000302929	0.004099398	Bacteria	Bacteroidetes	Bacteroidia	Bacteroidales	Prevotellaceae	Prevotella	copri
TGGGGAATATTGCACAATGGGGGGAACCCTGATGCAGCGACGCCGCGTGCGGGATGACGGCCTTCGGGTTGTAAACCGCTTTCAGTAGGGAAGAAGCGAAAGTGACGGTACCTGCAGAAGAAGTACCGGCTAACTACGTGCCAGCAGCCGCGGTAATACGTAGGGTACAAGCGTTGTCCGGAATTATTGGGCGTAAAGAGCTCGTAGGTGGTTGGTCACG	Ileum	0.015118646	-23.69767833	6.558999208	-3.613002164	0.000302672	0.004099398	Bacteria	Actinobacteria	Actinobacteria	Actinomycetales	Brevibacteriaceae	Brevibacterium	NA
TGGGGAATTTTCCGCAATGGGCGAAAGCCTGACGGAGCAATGCCGCGTGGAGGTAGAAGGCCCACGGGTCGTGAACTTCTTTTCCCGGAGAAGAAGCAATGACGGTATCCGGGGAATAAGCATCGGCTAACTCTGTGCCAGCAGCCGCGGTAAGACAGAGGATGCAAGCGTTATCCGGAATGATTGGGCGTAAAGCGTCTGTAGGTGGCTTTTTAAGTCC	Ileum	0.011243311	-23.68252437	6.560209074	-3.610025854	0.000306166	0.00412643	Bacteria	Cyanobacteria	Chloroplast	Streptophyta	NA	NA	NA
TGAGGAATATTGGTCAATGGATGAGAATCTGAACCAGCCAAGTAGCGTGCAGGATGACGGCCCTATGGGTTGTAAACTGCTTTTGTACGGGGATAAAGGAGCTTACGTGTAAGTTTTTGCAGGTACCGTACGAATAAGGACCGGCTAATTCCGTGCCAGCAGCCGCGGTAATACGGAAGGTCCGGGCGTTATCCGGATTTATTGGGTTTAAAGGGAGCGC	Ileum	0.012909264	-23.67163559	6.560241636	-3.608348122	0.000308153	0.004136455	Bacteria	Bacteroidetes	Bacteroidia	Bacteroidales	Prevotellaceae	Prevotella	NA
TGAGGAATATTGGTCAATGGGCGAGAGCCTGAACCAGCCAAGTAGCGTGCAGGATGACGGCCCTATGGGTTGTAAACTGCTTTTGTATGGGAATAAAGTGCTCCACGTGTGGAGTTTTGTAGGTACCATACGAATAAGGACCGGCTAATTCCGTGCCAGCAGCCGCGGTAATACGGAAGGTCCGGGCGTTATCCGGATTTATTGGGTTTAAAGGGAGCGT	Ileum	0.016066159	-23.63937972	6.560186164	-3.603461721	0.000314007	0.00419811	Bacteria	Bacteroidetes	Bacteroidia	Bacteroidales	Prevotellaceae	Prevotella	NA
TGGGGAATATTGGGCAATGGACGCAAGTCTGACCCAGCAACGCCGCGTGAAGGAAGAAGGCTTTCGGGTTGTAAACTTCTTTTAAGAGGGAAGAGTAGAAGACGGTACCTCTTGAATAAGCCACGGCTAACTACGTGCCAGCAGCCGCGGTAATACGTAGGTGGCAAGCGTTGTCCGGATTTACTGGGTGTAAAGGGCGTGTAGCCGGGTCGGCAAGTCA	Ileum	0.012797734	-23.62831519	6.560213175	-3.601760272	0.00031607	0.004208785	Bacteria	Firmicutes	Clostridia	Clostridiales	Ruminococcaceae	Oscillospira	NA
TGGGGAATATTGCACAATGGGCGGAAGCCTGATGCAGCGACGCCGCGTGGGGGATGACGGCCTTCGGGTTGTAAACCTCTTTCGCTAGGGACGAAGCTTTTGTGACGGTACCTAGATAAGAAGCACCGGCTAACTACGTGCCAGCAGCCGCGGTAATACGTAGGGTGCGAGCGTTGTCCGGAATTACTGGGCGTAAAGAGCTCGTAGGTGGTTTGTCGCG	Ileum	0.022029398	-23.61782151	6.559406756	-3.600603285	0.00031748	0.004210717	Bacteria	Actinobacteria	Actinobacteria	Actinomycetales	Corynebacteriaceae	Corynebacterium	NA
TAGGGAATCTTCCGCAATGGACGAAAGTCTGACGGAGCAATGCCGCGTGAATGAAGAAGGTCTTCGGATCGTAAAATTCTGTTGTTAGAGAAGAACAAGGAGTAGGTAACTACTACTCCCTTGACGGTATCTAACCAGAAAGCCACGGCTAACTACGTGCCAGCAGCCGCGGTAATACGTAGGTGGCAAGCGTTGTCCGGATTTATTGGGCGTAAAGGGA	Ileum	0.020874898	-23.57171001	6.55946012	-3.593544222	0.00032621	0.004309341	Bacteria	Firmicutes	Bacilli	Lactobacillales	Aerococcaceae	NA	NA
TAGGGAATCTTCCGCAATGGACGAAAGTCTGACGGAGCAACGCCGCGTGAGTGAAGAAGGTTTTCGGATCGTAAAACTCTGTTGTGAGGGAAGAACAAGTACCAAGTAACTACTGGTACCTTGACGGTACCTCACCAGAAAGCCACGGCTAACTACGTGCCAGCAGCCGCGGTAATACGTAGGTGGCAAGCGTTGTCCGGAATTATTGGGCGTAAAGCGC	Ileum	0.027049394	-23.54748484	6.559577981	-3.589786555	0.000330949	0.004354659	Bacteria	Firmicutes	Bacilli	Bacillales	Planococcaceae	Planococcus	maitriensis
TAGGGAATCTTCCACAATGGACGAAAGTCTGATGGAGCAATGCCGCGTGAATGAAGAAGGTCTTCGGATCGTAAAGTTCTGTTATTAGAGAAGAACAAGTCGAGGAGTAACTGTCTCGACTTTGACGGTACCTAACCAGAAAGTCACGGCTAACTACGTGCCAGCAGCCGCGGTAATACGTAGGTGACGAGCGTTGTCCGGAATTATTGGGCGTAAAGGG	Ileum	0.032806115	-23.53335667	6.558350681	-3.588304106	0.000332836	0.004362247	Bacteria	Firmicutes	Bacilli	Lactobacillales	Aerococcaceae	NA	NA
TGGGGGATATTGCACAATGGGGGAAACCCTGATGCAGCGACGCCGCGTGAGGGAAGACGGTTTTCGGATTGTAAACCTCTGTCTTTGGGGACGAAGAAATGACGGTACCCAAGGAGGAAGCCACGGCTAACTACGTGCCAGCAGCCGCGGTAATACGTAGGTGGCAAGCGTTGTCCGGAATTACTGGGTGTAAAGGGAGCGTAGGCGGGAAAGCAAGTTG	Ileum	0.022756957	-23.52283448	6.559393953	-3.586129244	0.000335623	0.004381521	Bacteria	Firmicutes	Clostridia	Clostridiales	Ruminococcaceae	NA	NA
TGGGGAATCTTCCGCAATGGGCGAAAGCCTGACGGAGCAACGCCGCGTGAACGAAGAAGGTTTTCGGATCGTAAAGTTCTGTTCTTAGAGACGAAAGATACGATTGTGAATAATGATCGTAAGTGACGGTAACTAAGGAGCAAGCCACGGCTAACTACGTGCCAGCAGCCGCGGTAATACGTAGGTGGCAAGCGTTGTCCGGAATCATTGGGCGTAAAGG	Ileum	0.021140249	-23.50664228	6.559608579	-3.583543439	0.000338964	0.004407861	Bacteria	Firmicutes	Clostridia	Clostridiales	Veillonellaceae	NA	NA
TGAGGAATATTGGTCAATGGGCGCGAGCCTGAACCAGCCAAGTCGCGTGAGGGAAGACGGTCCTATGGATTGTAAACCTCTTTTATCAGGGAGCAAAGGCAGTCACGGGTGACTGAAAGGAGAGTACCTGAAGAAAAAGCATCGGCTAACTCCGTGCCAGCAGCCGCGGTAATACGGAGGATGCGAGCGTTATCCGGATTTATTGGGTTTAAAGGGTGCG	Ileum	0.017669541	-23.4773497	6.560211168	-3.578749082	0.000345243	0.004472035	Bacteria	Bacteroidetes	Bacteroidia	Bacteroidales	S24-7	NA	NA
TGAGGAATATTGGTCAATGGGCGAGAGCCTGAACCAGCCAAGTCGCGTGAAGGATGAAGGATCTATGGTTTGTAAACTTCTTTTATAAGGGAATAAAGTGTAGGACGTGTCCTATTTTGTATGTACCTTATGAATAAGCATCGGCTAACTCCGTGCCAGCAGCCGCGGTAATACGGAGGATGCGAGCGTTATCCGGATTTATTGGGTTTAAAGGGTGCGT	Cloaca	0.014254007	-25.6752494	6.465679459	-3.971005609	7.16E-05	0.00458185	Bacteria	Bacteroidetes	Bacteroidia	Bacteroidales	Porphyromonadaceae	Paludibacter	NA
TGGGGAATATTGCACAATGGAGGAAAACTCTGATGCAGCGACGTCGCGTGAATGATGAAGGCCTTCGGGTCGTAAAATTCTGTCCTTGGGGAAGATAATGACGGTACCCAAGGAGGAAGCCCCGGCTAACTACGTGCCAGCAGCCGCGGTAATACGTAGGGGGCGAGCGTTATCCGGATTTATTGGGCGTAAAGGGTTCGCAGGCGGCCTTTTAAGTCAG	Ileum	0.023524278	-23.39810938	6.55880589	-3.567434343	0.000360494	0.004651486	Bacteria	Firmicutes	Clostridia	Clostridiales	[Tissierellaceae]	Tissierella_Soehngenia	NA
TGAGGAATATTGGTCAATGGCCGGAAGGCTGAACCAGCCAAGTAGCGTGAAGGATGAAGGTTCTATGGATTGTAAACTTCTTTTATACGGGAATAAAACCGCCTACGTGTAGGTGCTTGTATGTACCGTATGAATAAGCATCGGCTAACTCCGTGCCAGCAGCCGCGGTAATACGGAGGATGCGAGCGTTATCCGGATTTATTGGGTTTAAAGGGAGCGT	Ileum	0.039217064	-23.38572888	6.559404564	-3.565221303	0.000363549	0.004672802	Bacteria	Bacteroidetes	Bacteroidia	Bacteroidales	Bacteroidaceae	5-7N15	NA
TAGGGAATTTTCGGCAATGGGGGGAACCCTGACCGAGCAATGCCGCGTGAAGGATGAAGGTTTTCGGATTGTAAACTTCTGTTGTATAGGAAGAAAGGTAAGTGGAGTGGAAAGCCACTTAATTGACGGTACTATACTAGAAAGCCACGGCTAACTACGTGCCAGCAGCCGCGGTAATACGTAGGTGGCAAGCGTTATCCGGAATTATTGGGCGTAAAGA	Ileum	0.01753866	-23.37313032	6.560185595	-3.562876383	0.000366813	0.004683167	Bacteria	Firmicutes	Erysipelotrichi	Erysipelotrichales	Erysipelotrichaceae	NA	NA
TGGGGGATATTGCACAATGGGCGAAAGCCTGATGCAGCAACGCCGCGTGAGGGAAGAAGGTCTTCGGATTGTAAACCTTTGTCCTTGATGACGAATAAAGTGACGGTAATCAAGGAGGAAGTCACGGCTAACTACGTGCCAGCAGCCGCGGTAATACGTAGGTGGCAAGCGTTATCCGGATTTACTGGGTGTAAAGGGTGCGCAGGCGGGCATGCAAGTT	Ileum	0.012115016	-23.37148415	6.560192067	-3.562621934	0.000367169	0.004683167	Bacteria	Firmicutes	Clostridia	Clostridiales	Ruminococcaceae	NA	NA
TAGGGAATATTGCACAATGGAGGGAACTCTGATGCAGCCATGCCGCGTGTGTGAAGAAGGCCTTCGGGTTGTAAAGCACTTTAGTTTTCGAGAAAGGGTGCAATTCGAATAGGGTTGTATTCAGATGTTAGAAAAAGAATAAGTACCGGCAAACTCCGTGCCAGCAGCCGCGGTAATACGGAGGGTACGAGCGTTAATCGGAATGACTGGGCGTAAAGGG	Ileum	0.036927444	-23.32800919	6.558807726	-3.556745398	0.000375478	0.00477086	Bacteria	Proteobacteria	Gammaproteobacteria	Aeromonadales	Succinivibrionaceae	NA	NA
TGAGGAATATTGGTCAATGGGCGGAAGCCTGAACCAGCCAAGTCGCGTGAGGGAAGACGGTCCTATGGATTGTAAACCTCTTTTGCCGGGGAGCAAGCCGGGTCTGCGGACCCGAGTTGAGAGTACCCGGAGAAAAAGCATCGGCTAACTCCGTGCCAGCAGCCGCGGTAATACGGAGGATGCGAGCGTTATCCGGATTTATTGGGTTTAAAGGGTGCGT	Cecum	0.187978977	-27.69099849	6.46417433	-4.283764186	1.84E-05	0.004820576	Bacteria	Bacteroidetes	Bacteroidia	Bacteroidales	S24-7	NA	NA
TGGGGAATATTGCACAATGGGGGAAACCCTGATGCAGCAACGCCGCGTGAAGGAAGACGGTTTTCGGATTGTAAACTTCTGTTCTTAGTGAAGAATAATGACGGTAGCTAAGGAGCAAGCCACGGCTAACTACGTGCCAGCAGCCGCGGTAATACGTAGGTGGCAAGCGTTGTCCGGAATTACTGGGTGTAAAGGGAGCGTAGGCGGGAAGCCAAGTCAG	Ileum	7.542060123	-2.841908921	0.801349866	-3.546402193	0.00039053	0.004943245	Bacteria	Firmicutes	Clostridia	Clostridiales	Ruminococcaceae	NA	NA
TGAGGAATATTGGTCAATGGACGGAAGTCTGAACCAGCCATGCCGCGTGGAGGAAGAAGGTCCTATGGGTTGTAAACTCCTTTTGTTCCAGAGTAATAAGGTCTTTGCGAAGACCGATGAGAGTATGGGACGAATAAGCATCGGCTAACTCCGTGCCAGCAGCCGCGGTAATACGGAGGATGCGAGCGTTATCCGGATTTATTGGGTTTAAAGGGTGCGC	Ileum	0.011233104	-23.25459325	6.56019379	-3.544802791	0.000392907	0.004954497	Bacteria	Bacteroidetes	Bacteroidia	Bacteroidales	NA	NA	NA
TAGGGAATCTTCCACAATGGGCGAAAGCCTGATGGAGCAACGCCGCGTGCAGGATGAAGGCCTTCGGGTTGTAAACTGCTTTTATATGTGACGATTATGACGGTAGCATATGAATAAGGATCGGCTAACTCCGTGCCAGCAGCCGCGGTCATACGGAGGATCCAAGCGTTATCCGGAATTACTGGGCGTAAAGAGTTGCGTAGGTGGCATAGTAAGTTGG	Ileum	0.026336312	-23.15624665	6.560196623	-3.529809849	0.000415858	0.005224124	Bacteria	TM7	TM7-1	NA	NA	NA	NA
TAGGGAATCTTCCGCAATGGACGAAAGTCTGACGGAGCGACGCCGCGTGAGCGAAGAAGGTCTTCGGATCGTAAAGCTCTGTTGTTAGGGAAGAAGAAGTACCGTTCGAATAGGGCGGTACGGTGACGGTACCTAACGAGAAAGCCCCGGCTAACTACGTGCCAGCAGCCGCGGTAATACGTAGGGGGCGAGCGTTGTCCGGAATTATTGGGCGTAAAGC	Ileum	0.01940755	-23.14582218	6.560240586	-3.528197156	0.0004184	0.005236297	Bacteria	Firmicutes	Bacilli	Bacillales	Bacillaceae	Geobacillus	NA
TGAGGAATATTGGTCAATGGGCGGAAGCCTGAACCAGCCATGCCGCGTGAAGGAAGAAGGTCCTATGGATTTTAAACTTCTTTTGTCGGAGAGCAATAAGGGTCTCGAGAGATCCGATGAGAGTATCCGACGAATAAGCATCGGCTAACTCCGTGCCAGCAGCCGCGGTAATACGGGGGATGCGAGCGTTATCCGGATTTATTGGGTTTAAAGGGTGCGT	Ileum	0.022254651	-23.1327881	6.559536717	-3.526588706	0.00042095	0.005248476	Bacteria	Bacteroidetes	Bacteroidia	Bacteroidales	NA	NA	NA
TGGGGAATCTTGCGCAATGGGCGAAAGCCTGACGCAGCAACGCCGCGTGGGGGATGAAGGCTTTCGGGTTGTAAACCCCTTTCAGCAGGGACGAATCAAGACGGTACCTGCAGAAGAAGCCCCGGCTAACTACGTGCCAGCAGCCGCGGTAACACGTAGGGGGCAAGCGTTGTCCGGATTTATTGGGCGTAAAGAGCTCGTAGGCGGCTGAGTAAGTCGG	Cloaca	0.009501699	-25.40962318	6.465836381	-3.929827741	8.50E-05	0.005339386	Bacteria	Actinobacteria	Acidimicrobiia	Acidimicrobiales	NA	NA	NA
TGGGGAATATTGGACAATGGGCGCAAGCCTGATCCAGCCATGCCGCGTGGGTGAAGAAGGCCTTCGGGTTGTAAAGCCCTTTTGTTGGGAAAGAAAAGCAGTCGGTTAATACCCGATTGTTCTGACGGTACCCAAAGAATAAGCACCGGCTAACTTCGTGCCAGCAGCCGCGGTAATACGAAGGGTGCAAGCGTTACTCGGAATTACTGGGCGTAAAGCG	Ileum	0.014155725	-23.09317501	6.559459122	-3.520591345	0.000430586	0.005348581	Bacteria	Proteobacteria	Gammaproteobacteria	Xanthomonadales	Xanthomonadaceae	NA	NA
TGGGGAATATTGCACAATGGGGGAAACCCTGATGCAGCGACGCCGCGTGAGCGAAGAAGTATTTCGGTATGTAAAGCTCTATCAGCAGGGAAGATAATGACGGTACCTGACTAAGAAGCACCGGCTAAATACGTGCCAGCAGCCGCGGTAATACGTATGGTGCAAGCGTTATCCGGATTTACTGGGTGTAAAGGGAGCGCAGGCGGTACGGCAAGTCTGA	Ileum	0.027530857	-23.07385733	6.559435926	-3.517658773	0.000435372	0.005377444	Bacteria	Firmicutes	Clostridia	Clostridiales	Lachnospiraceae	Roseburia	NA
TGGGGAATATTGCACAATGGGCGCAAGCCTGATGCAGCAACGCCGCGTGAGGGATGACGGCCTTCGGGTTGTAAACCTCTTTTAGTAGGGAAGAAGCGAAAGTGACGGTACCTGCAGAAAAAGCACCGGCTAACTACGTGCCAGCAGCCGCGGTAATACGTAGGGTGCAAGCGTTGTCCGGAATTATTGGGCGTAAAGAGCTCGTAGGCGGTTTGTCGCG	Ileum	0.011757061	23.07286826	6.560027255	3.517190915	0.00043614	0.005377444	Bacteria	Actinobacteria	Actinobacteria	Actinomycetales	Microbacteriaceae	NA	NA
TGAGGAATATTGGTCAATGGGCGATAGCCTGAACCAGCCAAGTCGCGTGAGGGAGGAAGGCTCTATGGGTCGTAAACCTCTTTTATAAGGGATTAAAGTCGGGGTCGTGACCCCGTTGGAAGGTACCTTATGAATAAGCATCGGCTAACTCCGTGCCAGCAGCCGCGGTAATACGGAGGATGCGAGCGTTATCCGGATTCATTGGGTTTAAAGGGTGCGT	Ileum	0.014468479	-23.01760574	6.560325276	-3.508607389	0.000450459	0.005533502	Bacteria	Bacteroidetes	Bacteroidia	Bacteroidales	Porphyromonadaceae	Parabacteroides	NA
TGGGGAATATTGCACAATGGGCGAAAGCCTGATGCAGCGACGCCGCGTGGGGGATGAAGGCCTTCGGGTTGTAAACTCCTTTCGCTAGGGACGAAGATGTATTTTGACGGTACCTGGAGAAGAAGCACCGGCTAACTACGTGCCAGCAGCCGCGGTAATACGTAGGGTGCGAGCGTTGTCCGGAATTACTGGGCGTAAAGAGCTCGTAGGTGGTTTGTCA	Ileum	0.013792906	-23.00542839	6.558859957	-3.507534623	0.000452279	0.005535435	Bacteria	Actinobacteria	Actinobacteria	Actinomycetales	Corynebacteriaceae	Corynebacterium	NA
TCGAGAATCTTCCGCAATGCGCGAAAGCGTGACGGAGCAATGCCGCGTGCCGGATGAAGGTCTTCGGATTGTAAACGGCTGTCACTCGGGACGAAAAACTGACGGTACCGAGGGAGGAAGCCACGGCTAACTACGTGCCAGCAGCCGCGGTAATACGTAGGTGGCGAGCGTTGTTCGGATTTATTGGGCGTAAAGGGTCCGTAGGAGGTTTGTTAAATTC	Cloaca	0.020198636	-25.29675797	6.465697079	-3.912456408	9.14E-05	0.0056323	Bacteria	Lentisphaerae	[Lentisphaeria]	Victivallales	Victivallaceae	NA	NA
TGGGGAATCTTGCGCAATGGGCGAAAGCCTGACGCAGCCATGCCGCGTGAATGATGAAGGTCTTAGGATTGTAAAATTCTTTCACCGGGGACGATAATGACGGTACCCGGAGAAGAAGCCCCGGCTAACTTCGTGCCAGCAGCCGCGGTAATACGAAGGGGGCTAGCGTTGCTCGGAATTACTGGGCGTAAAGGGCGCGTAGGCGGATCGTTAAGTCAGA	Ileum	0.024996402	-22.95850749	6.559498291	-3.500040167	0.000465188	0.005672568	Bacteria	Proteobacteria	Alphaproteobacteria	Caulobacterales	Caulobacteraceae	Brevundimonas	diminuta
TGGGGAATATTGCACAATGGAGGAAACTCTGATGCAGCGATGCCGCGTGAGGGAAGAAGGTTCTCGGATTGTAAACCTCTGTCTTCAGGGACGATAATGACGGTACCTGAGGAGGAAGCTCCGGCTAACTACGTGCCAGCAGCCGCGGTAATACGTAGGGAGCAAGCGTTATCCGGAATTACTGGGTGTAAAGGGAGTGTAGGCGGGACTGCAAGTCAGA	Ileum	14.50005916	-3.102430152	0.887324888	-3.496385815	0.000471606	0.005729844	Bacteria	Firmicutes	Clostridia	Clostridiales	Ruminococcaceae	Ruminococcus	NA
TGGGGAATATTGCACAATGGGGGAAACCCTGATGCAGCGACGCCGCGTGAAGGAAGAAGTATCTCGGTATGTAAACTTCTATCAGCAGGGAAGAAAATGACGGTACCTGACTAAGAAGCCCCGGCTAACTACGTGCCAGCAGCCGCGGTAATACGTAGGGGGCAAGCGTTATCCGGAATTACTGGGTGTAAAGGGAGCGTAGACGGCGTTGCAAGTCTGA	Ileum	0.021734431	-22.92669269	6.560191869	-3.494820448	0.000474381	0.005736327	Bacteria	Firmicutes	Clostridia	Clostridiales	Lachnospiraceae	NA	NA
TGGGGAATATTGGGCAATGGGCGAAAGCCTGACCCAGCGACGCCGCGTGAGGGAAGAAGATCTTCGGATTGTAAACCTTAGTCAACAGGGAAGAAGAAAGTGACGGTACCTGTGGAGGAAGCCACGGCTAACTACGTGCCAGCAGCCGCGGTAATACGTAGGTGGCGAGCGTTATCCGGAATTACTGGGTGTAAAGGGTGTGTAGGCGGGCTGACAAGTC	Ileum	0.016275834	-22.92224219	6.560190014	-3.494143027	0.000475586	0.005736327	Bacteria	Firmicutes	Clostridia	Clostridiales	Ruminococcaceae	NA	NA
TGGGGGATATTGCACAATGGAGGAAACTCTGATGCAGCGACGCCGCGTGAAGGAAGACGTGCTTCGGCATGTAAACTTCTATCAGCAGGGAAGAAGATGACGGTACCTGACTAAGAAGCCCCGGCTAACTACGTGCCAGCAGCCGCGGTAATACGTAGGGGGCAAGCGTTATCCGGATTTACTGGGTGTAAAGGGAGCGTAGACGGTGATGCAAGTCTGA	Ileum	0.014228739	-22.91429454	6.560204189	-3.492923981	0.000477762	0.005741774	Bacteria	Firmicutes	Clostridia	Clostridiales	Lachnospiraceae	NA	NA
TGAGGAATATTGGTCAATGGACGAAAGTCTGAACCAGCCAAGTAGCGTGCAGGATGACGGCCCTCTGGGTTGTAAACTGCTTTTAGTTGGGAATAAAAAGAGGGACGTGTCCCTTATTGTATGTACCATCAGAAAAAGGACCGGCTAATTCCGTGCCAGCAGCCGCGGTAATACGGAAGGTCCAGGCGTTATCCGGATTTATTGGGTTTAAAGGGAGCGC	Ileum	0.012529441	-22.89547769	6.560203553	-3.490055988	0.000482919	0.005764875	Bacteria	Bacteroidetes	Bacteroidia	Bacteroidales	[Paraprevotellaceae]	[Prevotella]	NA
TGAGGAATATTGGTCAATGGTCGAGAGACTGAACCAGCCAAGTAGCGTGAAGGATGAAGGTTCTATGGATTGTAAACTTCTTTTATAAGGGAATAAAACCGCCTACGTGTAGGTGCTTGTATGTACCTTATGAATAAGCATCGGCTAACTCCGTGCCAGCAGCCGCGGTAATACGGAGGATGCGAGCGTTATCCGGATTTATTGGGTTTAAAGGGAGCGT	Ileum	0.016691929	-22.89469885	6.560218278	-3.489929432	0.000483148	0.005764875	Bacteria	Bacteroidetes	Bacteroidia	Bacteroidales	Bacteroidaceae	5-7N15	NA
TGAGGAATATTGGTCAATGGGCGTGAGCCTGAACCAGCCAAGTAGCGTGCAGGATGACGGCCCTATGGGTTGTAAACTGCTTTTGTCGGGGAACAAAGTGCGGCTCGTGAGCCGTTTTGCGTGTACCCGATGAATAAGGACCGGCTAATTCCGTGCCAGCAGCCGCGGTAATACGGAAGGTCCGGGCGTTATCCGGATTTATTGGGTTTAAAGGGAGCGT	Ileum	0.016020281	-22.86927662	6.560271093	-3.486026157	0.000490253	0.005816595	Bacteria	Bacteroidetes	Bacteroidia	Bacteroidales	Prevotellaceae	Prevotella	NA
TGAGGAATATTGGTCAATGGGCGAGAGCCTGAACCAGCCAAGTAGCGTGCAGGATGACGGCCCTATGGGTTGTAAACTGCTTTTGCCGGGGAATAAAGTGCAGTACGTGTACTGTTTTGTATGTACCCGGAGAATAAGGACCGGCTAATTCCGTGCCAGCAGCCGCGGTAATACGGAAGGTCCGGGCGTTATCCGGATTTATTGGGTTTAAAGGGAGCGC	Ileum	0.005531414	-22.86657689	6.560239711	-3.485631302	0.000490977	0.005816595	Bacteria	Bacteroidetes	Bacteroidia	Bacteroidales	Prevotellaceae	Prevotella	NA
TGGGGAATATTGCACAATGGGCGCAAGCCTGATGCAGCCATGCCGCGTGTATGAAGAAGGCCTTCGGGTTGTAAAGTACTTTCAGTCAGGAGGAAGGGTGTGAAATTAATACTTTCATGCATTGACGTTACTGACAGAAGAAGCACCGGCTAACTCCGTGCCAGCAGCCGCGGTAATACGGAGGGTGCAAGCGTTAATCGGAATTACTGGGCGTAAAGCG	Ileum	0.014483296	22.85124558	6.560031235	3.483404997	0.000495079	0.005844388	Bacteria	Proteobacteria	Gammaproteobacteria	Enterobacteriales	Enterobacteriaceae	NA	NA
TGAGGAATATTGGACAATGGGCGAGAGCCTGATCCAGCCAAACCGCGTGAAGGAAGAAGGTTCTTAGAATCGTAAACTTCTTTTGAGAGAGAATAATAGTAAGTATGTATACTTATTTGAATGTATCTTTTGAATAAGCACCGGCTAACTCCGTGCCAGCAGCCGCGGTAATACGGAGGGTGCAGGCGTTATCCGGATTTATTAGGTTTAAAGGGTGCGC	Ileum	0.01390472	-22.83610256	6.560210598	-3.481001444	0.000499543	0.005876247	NA	NA	NA	NA	NA	NA	NA
TGGGGAATATTGGACAATGGGCGCAAGCCTGATCCAGCCATGCCGCGTGAGTGATGAAGGCCTTAGGGTTGTAAAGCTCTTTTATCCGGGACGATAATGACGGTACCGGAGGAATAAGCCCCGGCTAACTTCGTGCCAGCAGCCGCGGTAATACGAAGGGGGCTAGCGTTGCTCGGAATCACTGGGCGTAAAGGGCGCGTAGGCGGCGTTTTAAGTCGGG1	Feces	0.089084268	26.85954813	6.467711114	4.15286763	3.28E-05	0.005953802	Bacteria	Proteobacteria	Alphaproteobacteria	Rhizobiales	Methylobacteriaceae	Methylobacterium	NA
TGGGGAATATTGCACAATGGGCGAAAGCCTGATGCAGCGACGCCGCGTGAGTGAAGAAGTTATTCGTAACGTAAAGCTCTATCAGCAGGGAAGAAAATGACGGTACCTGACTAAGAAGCCCCGGCTAACTACGTGCCAGCAGCCGCGGTAATACGTAGGGGGCAAGCGTTATCCGGATTTACTGGGTGTAAAGGGAGCGTAGACGGCATGGCAAGCCTGA	Ileum	3.437933511	-4.048760482	1.168649629	-3.464477617	0.000531262	0.006227367	Bacteria	Firmicutes	Clostridia	Clostridiales	Lachnospiraceae	NA	NA
TGGGGAATATTGGGCAATGGGGGAAACCCTGACCCAGCGACGCCGCGTGAGGGAAGAAGGTCTTCGGATTGTAAACCTTTGTTAACAGGGACGAAACAAATGACGGTACCTGAATAGAAAGCCACGGCTAACTACGTGCCAGCAGCCGCGGTAATACGTAGGTGGCGAGCGTTATCCGGATTTACTGGGTGTAAAGGGTGTGTAGGCGGGCGTGCAAGTC	Ileum	0.026014348	-22.66580335	6.560198508	-3.455048399	0.000550194	0.006426653	Bacteria	Firmicutes	Clostridia	Clostridiales	Ruminococcaceae	NA	NA
TGAGGAATATTGGTCAATGGACGAGAGTCTGAACCAGCCAAGTAGCGTGCAGGACGACGGCCCTCTGGGTTGTAAACTGCTTTTAGTTGGGAATAAAAAGAGGGACGTGTCCCTTATTGTATGTACCATCAGAAAAAGGACCGGCTAATTCCGTGCCAGCAGCCGCGGTAATACGGAAGGTCCGGGCGTTATCCGGATTTATTGGGTTTAAAGGGAGCGT	Ileum	0.015403945	-22.65370573	6.560232704	-3.453186304	0.000554006	0.006448555	Bacteria	Bacteroidetes	Bacteroidia	Bacteroidales	[Paraprevotellaceae]	[Prevotella]	NA
TGGGGAATATTGCACAATGGGCGCAAGCCTGATGCAGCGACGCCGCGTGCGGGATGACGGCCTTCGGGTTGTAAACCGCTTTCAGTACAGAAGAAGCCCTTTTTGGGTGACGGTATGTGCAGAAGAAGCGCCGGCTAACTACGTGCCAGCAGCCGCGGTAATACGTAGGGCGCGAGCGTTATCCGGAATTATTGGGCGTAAAGAGCTTGTAGGCGGTTTG	Ileum	0.014592988	-22.63301006	6.558819393	-3.45077501	0.000558979	0.006461258	Bacteria	Actinobacteria	Actinobacteria	Actinomycetales	Micrococcaceae	Nesterenkonia	NA
TGGGGAATATTGGACAATGGGGGGAACCCTGATCCAGCCATGCCGCGTGTGTGAAGAAGGCCTTATGGTTGTAAAGCACTTTAAGCGAGGAGGAGGCTCTTCTAGTTAATACCTAGGATGAGTGGACGTTACTCGCAGAATAAGCACCGGCTAACTCTGTGCCAGCAGCCGCGGTAATACAGAGGGTGCGAGCGTTAATCGGATTTACTGGGCGTAAAGC	Ileum	0.575567228	-8.923631087	2.585775232	-3.451046702	0.000558417	0.006461258	Bacteria	Proteobacteria	Gammaproteobacteria	Pseudomonadales	Moraxellaceae	Acinetobacter	NA
TGGGGAATATTGCACAATGGGGGAAACCCTGATGCAGCGACGCCGCGTGAGTGAAGAAGTATTTCGGTATGTAAAGCTCTATCAGCAGGAAAGAAAATGACGGTACCTGACTAAGAAGCCCCGGCTAACTACGTGCCAGCAGCCGCGGTAATACGTAGGGGGCAAGCGTTATCCGGATTTACTGGGTGTAAAGGGAGCGTAGACGGCGAAGCAAGTCTGA	Cloaca	0.746883691	-25.03405242	6.465855738	-3.871730739	0.000108065	0.006540897	Bacteria	Firmicutes	Clostridia	Clostridiales	Lachnospiraceae	NA	NA
TGGGGAATATTGGGCAATGGGGGAAACCCTGACCCAGCAACGCCGCGTGAAGGAAGAAGGCCTTCGGGTTGTAAACTTCTTTTACCAGGGACGAAGGACGTGACGGTACCTGGAGAAAAAGCCACGGCTAACTACGTGCCAGCAGCCGCGGTAATACGTAGGTGGCAAGCGTTGTCCGGATTTACTGGGTGTAAAGGGCGTGTAGGCGGAGCTGCAAGTC	Colon	0.032117163	27.31265728	6.466413197	4.223772352	2.40E-05	0.006664845	Bacteria	Firmicutes	Clostridia	Clostridiales	Ruminococcaceae	NA	NA
TAGGGAATTTTCGGCAATGGGGGGAACCCTGACCGAGCAACGCCGCGTGAACGATGAAGGTCTTCGGATTGTAAAGTTCTGTTGTACGGGAAGAACGGTATGGATAGGATCCATAAGTGACGGTACCGTACCAGAAAGCCACGGCTAACTACGTGCCAGCAGCCGCGGTAATACGTAGGTGGCGAGCGTTATCCGGAATTATTGGGCGTAAAGGGTGCGT	Ileum	0.006841758	-22.57014829	6.560320605	-3.440403243	0.000580848	0.006690807	Bacteria	Firmicutes	Erysipelotrichi	Erysipelotrichales	Erysipelotrichaceae	Bulleidia	p-1630-c5
TCGAGAATTTTGGGCAATGGGGGCAACCCTGACCCAGCAATGCCGCGTGCGGGATGAAGGTCTTCGGATTGTAAACCGCTGTCAAGAGGGACGAATACAATTGACGGTACCTCTGGAGGAAGTCACGGCTAACTACGTGCCAGCAGCCGCGGTAATACGTAGGTGACAAGCGTTGTTCGGATTCATTGGGCGTAAAGGGTCCGCAGGTGGTTTGATAAGT	Ileum	0.00688983	-22.56202673	6.560296474	-3.439177913	0.000583484	0.00669799	Bacteria	Lentisphaerae	[Lentisphaeria]	Victivallales	Victivallaceae	NA	NA
TGGGGAATATTGCACAATGGGCGCAAGCCTGATGCAGCGACGCCGCGTGAGGGATGGAGGCCTTCGGGTTGTGAACCTCTTTCGCCAGTGAAGCAGGCCTGCCTCGTTTGTGGGTGGGTTGACGGTAGCTGGATAAGAAGCGCCGGCTAACTACGTGCCAGCAGCCGCGGTAATACGTAGGGCGCGAGCGTTGTCCGGAATTATTGGGCGTAAAGAGCTC	Ileum	0.009292207	22.5288805	6.560024131	3.434267931	0.000594157	0.00679707	Bacteria	Actinobacteria	Actinobacteria	Actinomycetales	Actinomycetaceae	Actinomyces	NA
TGGGGAATATTGCACAATGGGCGAAAGCCTGATGCAGCGACGCCGCGTGAGGGATGACGGCCTTCGGGTTGTAAACCTCTTTCAGCACGGAAGAAGCGAAAGTGACGGTACGTGCAGAAGAAGCGCCGGCTAACTACGTGCCAGCAGCCGCGGTAATACGTAGGGCGCAAGCGTTGTCCGGAATTATTGGGCGTAAAGAGCTCGTAGGCGGTTTGTCGCG1	Cloaca	0.074873169	-24.92755904	6.466882228	-3.85464868	0.000115896	0.006889599	Bacteria	Actinobacteria	Actinobacteria	Actinomycetales	Micrococcaceae	Kocuria	NA
TGGGGAATATTGCGCAATGGGGGAAACCCTGACGCAGCAACGCCGCGTGCAGGAAGAAGGTCTTCGGATTGTAAACTGTTGTCGCAAGGGAAGAAGAAAGTGACGGTACCTTGTGAGAAAGTCACGGCTAACTACGTGCCAGCAGCCGCGGTAATACGTAGGTGACAAGCGTTGTCCGGATTTACTGGGTGTAAAGGGCGTGTAGGCGGGATAGCAAGTC	Ileum	0.008449804	-22.4891247	6.560219897	-3.428105315	0.00060781	0.00690852	Bacteria	Firmicutes	Clostridia	Clostridiales	Clostridiaceae	Clostridium	NA
TGAGGAATATTGGTCAATGGACGCAAGTCTGAACCAGCCATGCCGCGTGCAGGATGACGGCTCTATGAGTTGTAAACTGCTTTTGTACAAGGGTAAACCTCGGTACGTGTACCGAGTTGAAAGTACTGTACGAATAAGGATCGGCTAACTCCGTGCCAGCAGCCGCGGTAATACGGAGGATCCAAGCGTTATCCGGATTTATTGGGTTTAAAGGGTGCGT	Ileum	0.057597867	-22.48888403	6.560354588	-3.427998247	0.000608049	0.00690852	Bacteria	Bacteroidetes	Bacteroidia	Bacteroidales	Rikenellaceae	NA	NA
TAGGGAATTTTGCGCAATGGGCGAAAGCCTGACGCAGCAACACCGCGTGGAGGATGAAGGCCCTCGGGTTGTAAACTCCTGTCAGCAGGGAATAACTCTGACTGTACCTGCAGAGGAAGCACCGGCTAACTACGTGCCAGCAGCCGCGGTAAGACGTAGGGTGCAAGCGTTGTCCGGAATTATTGGGCGTAAAGAGTTCGTAGGCGGTGGCTTAAGTCTG	Ileum	0.011051386	-22.48012649	6.560229982	-3.426728416	0.0006109	0.006917297	Bacteria	Cyanobacteria	4C0d-2	SM1D11	NA	NA	NA
TGGGGAATCTTGCACAATGGGCGAAAGCCTGATGCAGCGACGCCGCGTGCGGGACGAAGGCCTTCGGGTTGTAAACCGCTTTCAGCAGGGACGAGGCCGCAAGGTGACGGTACCTGCAGAAGAAGCCCCGGCTAACTACGTGCCAGCAGCCGCGGTAATACGTAGGGGGCGAGCGTTATCCGGATTCATTGGGCGTAAAGCGCGCGTAGGCGGCCTGCTA1	Cloaca	0.028739172	-24.88325684	6.467139985	-3.847644692	0.000119259	0.006965135	Bacteria	Actinobacteria	Coriobacteriia	Coriobacteriales	Coriobacteriaceae	NA	NA
TGGGGAATTTTGCACAATGGGGGAAACCCTGATGCAGCGACGCCGCGTGATTTAGAAGGCCTTCGGGTTGTAAAAATCTTTTGTATGGGAAGAAAATGACAGTACCATACGAATAAGGACCGGCTAATTACGTGCCAGCAGCCGCGGTAATACGTAAGGTCCGAGCGTTGTCCGGAATCATTGGGCGTAAAGGGTACGTAGGCGGATAAGCAAGTTAGAA	Ileum	0.012881336	22.45145437	6.560030268	3.422462009	0.000620568	0.007002949	Bacteria	Firmicutes	Clostridia	Clostridiales	[Tissierellaceae]	Anaerococcus	NA
TAGGGAATATTGCACAATGGGGGAAACCCTGATGCAGCCATGCCGCGTGTGTGAAGAAGGCCTTCGGGTTGTAAAGCACTTTCAGATGGGAAAAAAGTAATAATTCGAATAGGGTTGTTATGTGATATTACCATCAGAAGAAGCACCGGCTAACTCCGTGCCAGCAGCCGCGGTAATACGGAGGGTGCAAGCGTTAATCGGAATAACTGGGCGTAAAGCG	Ileum	0.030978147	-22.4401479	6.559897764	-3.420807566	0.000624355	0.007021884	Bacteria	Proteobacteria	Gammaproteobacteria	Aeromonadales	Succinivibrionaceae	Ruminobacter	NA
TGGGGGATATTGCACAATGGGCGAAAGCCTGATGCAGCAACGCCGCGTGAGGGAAGACGGTTTTCGGATTGTAAACCTCTGTCCTTAGTGACGATAATGACGGTAGCTAAGGAGGAAGCCACGGCTAACTACGTGCCAGCAGCCGCGGTAATACGTAGGTGGCAAGCGTTGTCCGGATTTACTGGGTGTAAAGGGAGCGTAGGCGGGAATGCAAGTCGGA	Cloaca	0.042742788	-24.83057758	6.467436531	-3.839322963	0.000123374	0.007081245	Bacteria	Firmicutes	Clostridia	Clostridiales	Ruminococcaceae	NA	NA
TGGGGAATATTGCACAATGGGGGAAACCCTGATGCAGCGACGCCGCGTGAGTGAAGAAGTATTTCGGTATGTAAAGCTCTATCAGCAGGGAAGAAAATGACGGTACCTGACTAAGAAGCCCCGGCTAACTACGTGCCAGCAGCCGCGGTAATACGTAGGGGGCAAGCGTTATCCGGATTTACTGGGTGTAAAGGGTGCGTAGGTGGCCTGGCAAGTCAGA	Ileum	0.081067565	-22.40952756	6.55841366	-3.416912797	0.000633356	0.007099128	Bacteria	Firmicutes	Clostridia	Clostridiales	NA	NA	NA
TGAGGAATATTGGTCAATGGGCGCAAGCCTGAACCAGCCATGCCGCGTGCAGGAATAAGGCCCTATGGGTCGTAAACTGCTTTTGTTGTGGAGCAATAAGGTTCACGTGTGGACCGATGAGAGTACACAGCGAATAAGCATCGGCTAACTCCGTGCCAGCAGCCGCGGTAATACGGAGGATGCGAGCGTTATCCGGATTTATTGGGTTTAAAGGGTGCGT	Ileum	0.014217239	-22.38611579	6.560305872	-3.412358544	0.000644033	0.007160845	Bacteria	Bacteroidetes	Bacteroidia	Bacteroidales	NA	NA	NA
TGAGGAATATTGGTCAATGGGCGCGAGCCTGAACCAGCCAAGTAGCGTGAGGGACGACTGCCCTATGGGTTGTAAACCTCTTTTGTTTGGGAATAAAGTGAGCCACGTGTGGCTTTTTGTATGTACCTTACGAATAAGCATCGGCTAATTCCGTGCCAGCAGCCGCGGTAATACGGAAGATGCGAGCGTTATCCGGATTTATTGGGTTTAAAGGGAGCGT	Ileum	0.007616727	-22.38230635	6.560231264	-3.411816664	0.000645315	0.007160845	Bacteria	Bacteroidetes	Bacteroidia	Bacteroidales	[Paraprevotellaceae]	CF231	NA
TGAGGAATATTGGTCAATGGGCGCGAGCCTGAACCAGCCAAGTAGCGTGAAGGATGACGGCCCTATGGGTTGTAAACTTCTTTTATATGGGAATAAAGTTTGGTATGCATACCATTTTGTATGTACCATATGAATAAGGATCGGCTAACTCCGTGCCAGCAGCCGCGGTAATACGGAGGATCCGAGCGTTATCCGGATTTATTGGGTTTAAAGGGAGCGT	Ileum	19.70932677	-2.673781587	0.783423219	-3.41294657	0.000642645	0.007160845	Bacteria	Bacteroidetes	Bacteroidia	Bacteroidales	Bacteroidaceae	Bacteroides	NA
TGAGGAATATTGGTCAATGGGCGAGAGCCTGAACCAGCCAAGTAGCGTGCAGGATGACGGCCCTATGGGTTGTAAACTGCTTTTGTACGGGAATAACGTTGTGCTCGTGAGCGTAAGTGCATGTACCGTACGAATAAGGATCGGCTAACTCCGTGCCAGCAGCCGCGGTAATACGGAGGATCCGAGCGTTATCCGGATTTATTGGGTTTAAAGGGAGCGT	Ileum	0.01450567	-22.37170186	6.558951271	-3.410865691	0.00064757	0.007161993	Bacteria	Bacteroidetes	Bacteroidia	Bacteroidales	Bacteroidaceae	BF311	NA
TAGGGAATTTTCGGCAATGGGGGGAACCCTGACCGAGCAACGCCGCGTGAAGGAGGAAGGTCTTCGGACTGTAAACTTCTGTTATAAAGGAAGAAAGACGGATAAAGGGAATGATATCCGAGTGACGGTACTTTATGAGGAAGCCACGGCTAACTACGTGCCAGCAGCCGCGGTAATACGTAGGTGGCAAGCGTTATCCGGAATTATTGGGCGTAAAGAG2	Cloaca	5.823631981	2.881352664	0.752929495	3.826855876	0.00012979	0.007201207	Bacteria	Firmicutes	Erysipelotrichi	Erysipelotrichales	Erysipelotrichaceae	NA	NA
TGGGGAATATTGGGCAATGGAGGAAACTCTGACCCAGCGACGCCGCGTGAGCGAAGAAGACCTTCGGGTCGTAAAGCTCTGTCATTAGGGACGAGAAGGAGACGGTACCTAATGAGGAAGCCCCGGCAAACTACGTGCCAGCAGCCGCGGTAATACGTAGGGGGCGAGCGTTGTCCGGATTTACTGGGCGTAAAGAGTGCGTAGGTGGCTATGCAAGTCA	Cloaca	0.035250719	24.75663447	6.464489996	3.829634586	0.000128334	0.007201207	Bacteria	Firmicutes	Clostridia	Clostridiales	Christensenellaceae	NA	NA
TAAGGAATATTGGGCAATGGAGGAAACTCTGACCCAGCAACGCCGCGTGAAGGAAGAAGGTCTTCGGATTGTAAACTTCTGTTATTAGGGAAGAAGATAGTGACGGTACCTAATGAGAAAGCCCCGGCTAACTATGTGCCAGCAGCCGCGGTAATACATAGGGGGCAAGCGTTGTCCGGAATGACTGGGCGTAAAGGGTGTGTAGGCGGTTTGTTAAGTT	Cloaca	0.074615954	-24.6383648	6.467029858	-3.809842438	0.000139055	0.007388845	Bacteria	Firmicutes	Clostridia	Clostridiales	NA	NA	NA
TGAGGAATATTGGTCAATGGGCGAGAGCCTGAACCAGCCAAGTAGCGTGCAGGAAGACGGCCCTATGGGTTGTAAACTGCTTTTATACGGGGATAAAGTGAGGGACGTGTCCCTTATTGTAGGTACCGTATGAATAAGGACCGGCTAATTCCGTGCCAGCAGCCGCGGTAATACGGAAGGTCCGGGCGTTATCCGGATTTATTGGGTTTAAAGGGAGCGC1	Cloaca	0.131152324	-24.61261394	6.462603786	-3.808467106	0.000139831	0.007388845	Bacteria	Bacteroidetes	Bacteroidia	Bacteroidales	Prevotellaceae	Prevotella	NA
TCGGGAATATTGCGCAATGGAGGAAACTCTGACGCAGTGACGCCGCGTGCAGGAAGAAGGTTTTCGGATTGTAAACTGCTTTAGACAGGGAAGAAAAAAGACAGTACCTGTAGAATAAGCTCCGGCTAACTACGTGCCAGCAGCCGCGGTAATACGTAGGGAGCGAGCGTTATCCGGATTTATTGGGTGTAAAGGGTGCGTAGACGGGAAAATAAGTTAG1	Cloaca	10.15033096	15.84715969	4.155460174	3.813575157	0.000136971	0.007388845	Bacteria	Firmicutes	Clostridia	Clostridiales	NA	NA	NA
TGAGGAATATTGGTCAATGGGCGAGAGCCTGAACCAGCCAAGTAGCGTGCAGGATGACTGCCCTATGGGTTGTAAACTGCTTTTATACGGGAATAAAGTCAGGTACGTGTACCTGTTTGTATGTACCGTATGAATAAGGACCGGCTAATTCCGTGCCAGCAGCCGCGGTAATACGGAAGGTCCGGGCGTTATCCGGATTTATTGGGTTTAAAGGGAGCGC	Ileum	0.013004309	-22.27709726	6.559574582	-3.396119212	0.000683486	0.007534187	Bacteria	Bacteroidetes	Bacteroidia	Bacteroidales	Prevotellaceae	Prevotella	NA
TGAGGAATATTGGTCAATGGTCGCAAGACTGAACCAGCCAAGTAGCGTGCAGGACGACGGCCCTATGGGTTGTAAACTGCTTTTGGAGGGGAATAAAGTTGCGTACGTGTACGCATTTGCATGTACCCTCAGAATAAGGACCGGCTAATTCCGTGCCAGCAGCCGCGGTAATACGGAAGGTCCGGGCGTTATCCGGATTTATTGGGTTTAAAGGGAGCGC	Ileum	0.00984974	-22.20651258	6.560205471	-3.385033087	0.000711697	0.007808285	Bacteria	Bacteroidetes	Bacteroidia	Bacteroidales	Prevotellaceae	Prevotella	NA
TGGGGAATATTGGGCAATGGGGGAAACCCTGACCCAGCAACGCCGCGTGGAGGAAGAAGGTTTTCGGATCGTAAACTCCTGTCCTCAGGGAAGAGCAGAAGACGGTACCTGAGGAGGAAGCCCCGGCTAACTACGTGCCAGCAGCCGCGGTAATACGTAGGGGGCAAGCGTTGTCCGGAATGATTGGGCGTAAAGGGCGCGTAGGCGGCTCGTTAAGTCT	Ileum	0.005844793	-22.20323144	6.560241226	-3.384514482	0.000713043	0.007808285	Bacteria	Firmicutes	Clostridia	Clostridiales	NA	NA	NA
TGGGGAATATTGGGCAATGGGGGAAACCCTGACCCAGCAACGCCGCGTGAAGGAAGAAGGCCTTCGGGTTGTAAACTTCTTTTACCAGGGACGAAGAACGTGACGGTACCTGGAGAAAAAGCAACGGCTAACTACGTGCCAGCAGCCGCGGTAATACGTAGGTTGCAAGCGTTGTCCGGATTTACTGGGTGTAAAGGGCGTGTAGGCGGAGCTGCAAGTC	Ileum	0.018077431	-22.18821555	6.560301532	-3.382194468	0.000719092	0.007848714	Bacteria	Firmicutes	Clostridia	Clostridiales	Ruminococcaceae	NA	NA
TGAGGAATATTGGTCAATGGGCGAGAGCCTGAACCAGCCAAGTAGCGTGCAGGACGACGGCCCTATGGGTTGTAAACTGCTTTTATAAGGGAATAAAGTGAGTCTCGTGAGACTTTTTGCATGTACCTTATGAATAAGGACCGGCTAATTCCGTGCCAGCAGCCGCGGTAATACGGAAGGTCCGGGCGTTATCCGGATTTATTGGGTTTAAAGGGAGCGT1	Cloaca	0.043333177	-24.44326457	6.466086896	-3.780225191	0.000156687	0.008013182	Bacteria	Bacteroidetes	Bacteroidia	Bacteroidales	Prevotellaceae	Prevotella	copri
TGGGGAATATTGGGCAATGGGGGAAACCCTGACCCAGCAACGCCGCGTGAAGGAAGAAGGCCTTCGGGTTGTAAACTTCTTTTACCAGGGACGAAGAACGTGACGGTACCTGGAGAAAAAGCCACGGCTAACTACGTGCCAGCAGCCGCGGTAATACGTAGGTGGCAAGCGTTGTCCGGATTTACTGGGTGTAAAGGGCGTGTAGGCGGAGATGCAAGTT1	Cloaca	0.038202461	-24.43610829	6.467138742	-3.778503796	0.000157773	0.008013182	Bacteria	Firmicutes	Clostridia	Clostridiales	Ruminococcaceae	NA	NA
TGGGGAATATTGGGCAATGGGCGCAAGCCTGACCCAGCAACGCCGCGTGAAGGAAGAAGGCTTTCGGGTTGTAAACTTCTTTTATAAGGGACGAAACAAATGACGGTACCTTATGAATAAGCCACGGCTAACTACGTGCCAGCAGCCGCGGTAATACGTAGGTGGCAAGCGTTATCCGGATTTACTGGGTGTAAAGGGCGTGTAGGCGGGAAAGCAAGTC1	Cloaca	0.021563048	-24.42222352	6.46641034	-3.776782207	0.000158868	0.008013182	Bacteria	Firmicutes	Clostridia	Clostridiales	Ruminococcaceae	Oscillospira	NA
TGAGGAATATTGGTCAATGGGCGAGAGCCTGAACCAGCCAAGTAGCGTGCAGGAAGACTGCCCTATGGGTTGTAAACTGCTTTTATCAGGGAATAAAGTGCGGCACGTGTGCTGTTTTGTATGTACCTGATGAATAAGGACCGGCTAATTCCGTGCCAGCAGCCGCGGTAATACGGAAGGTCCGGGCGTTATCCGGATTTATTGGGTTTAAAGGGAGCGC	Ileum	0.004572427	-22.13590753	6.56031924	-3.374211943	0.000740273	0.008053498	Bacteria	Bacteroidetes	Bacteroidia	Bacteroidales	Prevotellaceae	Prevotella	NA
TGGGGAATATTGCACAATGGGCGAAAGCCTGATGCAGCGACGCCGCGTGAGCGAAGAAGTATTTCGGTATGTAAAGCTCTATCAGCAGGGAAGAAGAATGACGGTACCTGACTAAGAAGCCCCGGCTAACTACGTGCCAGCAGCCGCGGTAATACGTAGGGGGCAAGCGTTATCCGGATTTACTGGGTGTAAAGGGAGCGCAGGCGGTACGGCAAGTCTG	Ileum	0.016375552	-22.12500018	6.560246203	-3.372586865	0.000744656	0.008073993	Bacteria	Firmicutes	Clostridia	Clostridiales	Lachnospiraceae	NA	NA
TGGGGAATATTGCACAATGGGGGAAACCCTGATGCAGCGACGCCGCGTGAACGAAGAAGGTATTCGTATCGTAAAGTTCTGTCCTATGGGAAGATAATGACAGTACCATAGAAGAAAGCTCCGGCTAAATACGTGCCAGCAGCCGCGGTAATACGTATGGAGCGAGCGTTGTCCGGAATTATTGGGCGTAAAGGGTACGCAGGCGGTTTAATAAGTCGAA	Ileum	0.038442707	-22.1217895	6.560983869	-3.371718318	0.000747008	0.008073993	Bacteria	Firmicutes	Clostridia	Clostridiales	[Tissierellaceae]	Finegoldia	NA
TGAGGAATATTGGTCAATGGACGGAAGTCTGAACCAGCCAAGTCGCGTGAAGGATGAAGGTTCTATGGATTGTAAACTTCTTTTATAGGGGAATAAAAAATTCCACGTGTGGGATCTTGTATGTACCCTATGAATAAGCATCGGCTAACTCCGTGCCAGCAGCCGCGGTAATACGGAGGATGCGAGCGTTATCCGGATTTATTGGGTTTAAAGGGTGCGT	Ileum	0.013067108	-22.10345227	6.560422734	-3.369211584	0.000753835	0.008121417	Bacteria	Bacteroidetes	Bacteroidia	Bacteroidales	Porphyromonadaceae	Parabacteroides	NA
TGGGGAATATTGCACAATGGGCGCAAGCCTGATGCAGCCATGCCGCGTGTATGAAGAAGGCCTTCGGGTTGTAAAGTACTTTCAGCGAGGAGGAAGGCATTAAGGTTAATAACCTTAGTGATTGACGTTACTCGCAGAAGAAGCACCGGCTAACTCCGTGCCAGCAGCCGCGGTAATACGGAGGGTGCAAGCGTTAATCGGAATTACTGGGCGTAAAGCG	Ileum	0.012725279	-22.07571382	6.560233312	-3.365080596	0.000765213	0.008217401	Bacteria	Proteobacteria	Gammaproteobacteria	Enterobacteriales	Enterobacteriaceae	NA	NA
TGGGGAATATTGCACAATGGGCGGAAGCCTGATGCAGCGACGCCGCGTGGGGGATGAAGGCCTTCGGGTTGTAAACTCCTTTCGACAGGGACGAAGCTTTTGTGACGGTACCTGTATAAGAAGCACCGGCTAACTACGTGCCAGCAGCCGCGGTAATACGTAGGGTGCGAGCGTTGTCCGGAATTACTGGGCGTAAAGAGCTCGTAGGTGGTTTGTCGCG	Ileum	0.024149475	-22.03012855	6.559036709	-3.358744513	0.000782974	0.008375179	Bacteria	Actinobacteria	Actinobacteria	Actinomycetales	Corynebacteriaceae	Corynebacterium	NA
CTAAGAATATTCCGCAATGGAGGAAACTCTGACGGAGCGACGCCGCGTGGATGATGAAGGTCGGAAGATTGTAAAATCCTTTTATCTGTGTGGAATAAGTTTTGTAGGAAATGACAGGATGATGACTGTAGCAGATGAATAAGCAACGGCTAATTACGTGCCAGCAGCCGCGGTAACACGTAAGTTGCGAGCGTTGTTCGGAATTATTGGGCGTAAAGGG	Ileum	0.013605324	-22.02737637	6.559568895	-3.358052445	0.000784937	0.008375179	Bacteria	Spirochaetes	Spirochaetes	Spirochaetales	Spirochaetaceae	Treponema	NA
TGAGGAATATTGGTCAATGGGCGTAGGCCTGAACCAGCCAAGTAGCGTGCAGGAAGACTGCCCTATGGGTTGTAAACTGCTTTTATGCGGGAATAAAGTCAGGTACGTGTACCTGTTTGCATGTACCGCATGAATAAGGACCGGCTAATTCCGTGCCAGCAGCCGCGGTAATACGGAAGGTCCGGGCGTTATCCGGATTTATTGGGTTTAAAGGGAGCGC	Ileum	0.006062274	-22.00943955	6.560302765	-3.354942651	0.000793814	0.008442837	Bacteria	Bacteroidetes	Bacteroidia	Bacteroidales	Prevotellaceae	Prevotella	NA
TGAGGAATATTGGTCAATGGGCGAGAGCCTGAACCAGCCAAGTAGCGTGCAGGAAGACGGCCCTACGGGTTGTAAACTGCTTTTATGAGGGGATAACGTGCGCCACGTGTGGTGTATTGCAGGTACCTCATGAATAAGGACCGGCTAATTCCGTGCCAGCAGCCGCGGTAATACGGAAGGTCCGGGCGTTATCCGGATTTATTGGGTTTAAAGGGAGCGC	Ileum	0.01019038	-21.99301541	6.560357709	-3.35241101	0.00080111	0.008493296	Bacteria	Bacteroidetes	Bacteroidia	Bacteroidales	Prevotellaceae	Prevotella	NA
TGGGGGATATTGCACAATGGGGGAAACCCTGATGCAGCGACGCCGCGTGGAGGAAGACGGTTTTCGGATTGTAAACTCCTGTCTTCGGGGACGAAAATGACGGTACCCGAGGAGGAAGCACCGGCTAACTACGTGCCAGCAGCCGCGGTAATACGTAGGGTGCAAGCGTTGTCCGGAATTACTGGGTGTAAAGGGAGCGTAGGCGGGTCAGCAAGTTGGA	Colon	0.039205806	-26.81182649	6.465913685	-4.146641572	3.37E-05	0.008639718	Bacteria	Firmicutes	Clostridia	Clostridiales	Ruminococcaceae	NA	NA
TGGGGGATATTGCACAATGGGGGAAACCCTGATGCAGCAACGCCGCGTGAAGGAAGAAGGTCTTCGGATTGTAAACTTCTGTTTTTAGTGAAGAAAAAAATGACGGTAGCTAAAGAGGAAGCCACGGCTAACTACGTGCCAGCAGCCGCGGTAATACGTAGGTGGCAAGCGTTGTCCGGATTTACTGGGTGTAAAGGGTGCGCAGGCGGGACTGCAAGTT	Ileum	0.02066537	-21.92669234	6.559159187	-3.342912058	0.000829042	0.008760622	Bacteria	Firmicutes	Clostridia	Clostridiales	Ruminococcaceae	NA	NA
TGGGGAATATTGGGCAATGGGCGCAAGCCTGACCCAGCAACGCCGCGTGAAGGAAGAAGGCTTTCGGGTTGTAAACTTCTTTTATAAGGGACGAAACAAATGACGGTACCTTATGAATAAGCCACGGCTAACTACGTGCCAGCAGCCGCGGTAATACGTAGGTGGCAAGCGTTATCCGGATTTACTGGGTGTAAAGGGCGTGTAGGCGGGAAAGCAAGTC	Ileum	0.021563048	-21.92491148	6.560296718	-3.342060949	0.000831588	0.008760622	Bacteria	Firmicutes	Clostridia	Clostridiales	Ruminococcaceae	Oscillospira	NA
TGGGGAATCTTGCGCAATGGGCGGAAGCCTGACGCAGCGACGCCGCGTGCGGGAGGAAGGCCCTCGGGTCGTAAACCGCTTTCAGCAGGGACGAGGCCGCAAGGTGACGGTACCTGCAGAAGAAGCCCCGGCTAACTACGTGCCAGCAGCCGCGGTAATACGTAGGGGGCGAGCGTTATCCGGATTCATTGGGCGTAAAGCGCTCGTAGGCGGCCTGCTA	Ileum	0.00763108	-21.8947477	6.559574588	-3.337830435	0.000844353	0.008867034	Bacteria	Actinobacteria	Coriobacteriia	Coriobacteriales	Coriobacteriaceae	NA	NA
TGGGGAATATTGCACAATGGGGGGAACCCTGATGCAGCAACGCCGCGTGAGTGATGACGGTCTTCGGATTGTAAAGCTCTGTCTTTAGGGACGATAATGACGGTACCTAAGGAGGAAGCCACGGCTAACTACGTGCCAGCAGCCGCGGTAATACGTAGGTGGCAAGCGTTGTCCGGATTTACTGGGCGTAAAGGGAGCGTAGGCGGACTTTTAAGTGGGA	Feces	0.083681032	26.17424368	6.467184072	4.047239632	5.18E-05	0.00890302	Bacteria	Firmicutes	Clostridia	Clostridiales	Clostridiaceae	Clostridium	NA
TGAGGAATCTTCCGCAATGGGCGAAAGCCTGACGGAGCGACACCGCGTGGAGGATGACGCGTTTATTCGTGTAAACTCCTTTTCTATGGGAAGATAATGACGGTACCATAGGAATAAGGGACGGCTAACTACGTGCCAGCAGCCGCGGTAATACGTAGGTCCCGAGCGTTATCCGGAATTACTGGGCGTAAAGAGTTCGTAGGCGGTACGTTAAGTTCGG	Ileum	0.003706192	-21.88077071	6.560393408	-3.33528332	0.000852125	0.00892052	NA	NA	NA	NA	NA	NA	NA
TGGGGAATCTTCCGCAATGGGCGAAAGCCTGACGGAGCAACGCCGCGTGAGTGAAGAAGGTCTTCGGATCGTAAAGCTCTGTTGTCGGGGACGAAGGGGCAGATCAGGAAATGGGTCTGCTTAGACGGTACCTGACGAGGAAGCCACGGCTAACTACGTGCCAGCAGCCGCGGTAATACGTAGGCGGCAAGCGTTGTCCGGAATCATTGGGCGTAAAGGG	Ileum	0.013498314	-21.83818838	6.559430662	-3.329281076	0.000870705	0.009086447	Bacteria	Firmicutes	Clostridia	Clostridiales	Veillonellaceae	Schwartzia	NA
TAGGGAATCTTCCGCAATGGACGAAAGTCTGACGGAGCAACGCCGCGTGAGTGAAGAAGGTTTTCGGATCGTAAAACTCTGTTGTTAGAGAAGAACAAGGATGAGAGTAACTGCTCGTCCCTTGACGGTATCTAACCAGAAAGCCATGGCTAACTACGTGCCAGCAGCCGCGGTAATACGTAGATGGCAAGCGTTGTCCGGATTTATTGGGCGTAAAGCG	Feces	0.118996212	-25.90977903	6.466210139	-4.00694974	6.15E-05	0.009259833	Bacteria	Firmicutes	Bacilli	Lactobacillales	Carnobacteriaceae	Desemzia	NA
TGGGGAATATTGCACAATGGGGGAAACCCTGATGCAGCAACGCCGCGTGAGTGATGACGGTCTTCGGATTGTAAAGCTCTGTCTTTAGGGACGATAATGACGGTACCTAAGGAGGAAGCCACGGCTAACTACGTGCCAGCAGCCGCGGTAATACGTAGGTGGCAAGCGTTGTCCGGATTTACTGGGCGTAAAGGGAGCGTAGGTGGATATTTAAGTGGGA	Feces	0.040899891	-25.88535185	6.46568593	-4.003496633	6.24E-05	0.009259833	Bacteria	Firmicutes	Clostridia	Clostridiales	Clostridiaceae	Clostridium	NA
TGGGGAATATTGGGCAATGGGCGCAAGCCTGACCCAGCAACGCCGCGTGAGGGAAGAAGGTTTTCGGATTGTAAACCTCTGTCGCAAGGGACGAAGAAGTGACGGTACCTTGTGAGGAAGCCCCGGCTAACTACGTGCCAGCAGCCGCGGTAATACGTAGGGGGCGAGCGTTGTCCGGAATTACTGGGCGTAAAGGGTGCGTAGGCGGTTACTTAAGTTG	Feces	0.015336236	25.94090824	6.465385537	4.012275539	6.01E-05	0.009259833	Bacteria	Firmicutes	Clostridia	Clostridiales	Christensenellaceae	NA	NA
TAGGGAATCTTCCACAATGGACGAAAGTCTGATGGAGCAACGCCGCGTGAGTGAAGAAGGTTTTCGGATCGTAAAACTCTGTTGTGAGGGAAGAACAAGTACGAGAGTAACTGCTCGTACCTTGACGGTACCTCATTAGAAAGCCACGGCTAACTACGTGCCAGCAGCCGCGGTAATACGTAGGTGGCAAGCGTTGTCCGGAATTATTGGGCGTAAAGCG	Feces	0.019293925	25.79439636	6.465190797	3.989734745	6.61E-05	0.009387154	Bacteria	Firmicutes	Bacilli	Bacillales	Planococcaceae	NA	NA
TTAGGAATATTGGGCAATGGAGGAAACTCTGACCCAGCAACGCCGCGTGAAGGAAGAAGGTTTTCGGACTGTAAACTTCTGATCTAGGGGAAAAAGAAAGTGATGGTACCCTAGGAGAAAGCCACGGCTAACTACGTGCCAGCAGCCGCGGTAATACGTAGGTGGCGAGCGTTGTCCGGAATGACTGGGCGTAAAGGGAGTGTAGGTTGCGATTTAAGTT	Feces	0.282835813	25.73538696	6.466828892	3.979599181	6.90E-05	0.009388292	Bacteria	Firmicutes	Clostridia	Clostridiales	NA	NA	NA
TGGGGAATATTGGGCAATGGGCGAAAGCCTGACCCAGCAACGCCGCGTGAGGGAAGAAGGGTTTCGGCTCGTAAACCTCTGTCCTATGGGACGAAGAAGTGACGGTACCATAGGAGGAAGCCCCGGCTAACTACGTGCCAGCAGCCGCGGTAATACGTAGGGGGCGAGCGTTGTCCGGAATGATTGGGCGTAAAGGGCGCGTAGGCGGCCTGGTAAGTCT	Ileum	0.009932931	-21.74282757	6.560250916	-3.314328652	0.000918635	0.009556671	Bacteria	Firmicutes	Clostridia	Clostridiales	NA	NA	NA
TAAGGAATCTTGCACAATGGGGGAAACCCTGATGCAGCAACGCCGCGTGAACGATGAAGGCCTTCGGGTTGTAAAGTTCTGATCTGAGGGAAGAAAAAAATGACGGTACCTCAGGAGAAAGCCCCGGCTAACTACGTGCCAGCAGCCGCGGTAATACGTAGGGGGCAAGCGTTATCCGGAATTATTGGGCGTAAAGAGTGCGTAGGTGGTTACCTAAGCG	Ileum	0.007277956	-21.73136429	6.560286569	-3.312563264	0.000924452	0.009587231	Bacteria	Firmicutes	Clostridia	Clostridiales	[Mogibacteriaceae]	Mogibacterium	NA
TGGGGAATATTGCACAATGGGGGAAACCCTGATGCAGCCATGCCGCGTGTGTGAAGAAGGCCTTCGGGTTGTAAAGCACTTTTGCATTCGAGGAAGACAGCGTATAAACAAATGCGCTATTTGACGTTAGAGTGTGAATAAGCACCGGCAAACTCCGTGCCAGCAGCCGCGGTAATACGGAGGGTGCGAGCGTTAATCGGAATGACTGGGCGTAAAGGGC	Cloaca	0.016772456	-24.10019187	6.464932154	-3.727833688	0.000193133	0.009596104	Bacteria	Proteobacteria	Gammaproteobacteria	Aeromonadales	Succinivibrionaceae	NA	NA
TCGGGAATTTTGCACAATGGGGGAAACCCTGATGCAGCGACGCCGCGTGGGTGAAGAAGGCCTTCGGGTCGTAAAGCCCTGTCAGCCGGGACGAAGAGCCCTTTCGGATAATGGAAGGGTGTGACGGTACCGGCAGAGGAAGCCCCGGCTAACTACGTGCCAGCAGCCGCGGTAATACGTAGGGGGCGAGCGTTGTCCGGAATCACTGGGCGTAAAGGGC	Ileum	0.014449494	-21.70760361	6.559465565	-3.309355526	0.00093511	0.009667645	NA	NA	NA	NA	NA	NA	NA
TGGGGAATATTGCACAATGGGGGGAACCCTGATGCAGCAACGCCGCGTGAGTGATGAAGGTTTTCGGATCGTAAAGCTCTGTCTTTGGGGAAGATAATGACGGTACCCAAGGAGGAAGCCACGGCTAACTACGTGCCAGCAGCCGCGGTAATACGTAGGTGGCGAGCGTTATCCGGATTTACTGGGCGTAAAGGGAGCGTAGGCGGATGATTAAGTGGGA	Ileum	0.032598299	21.69341556	6.558328882	3.307765735	0.000940434	0.009692589	Bacteria	Firmicutes	Clostridia	Clostridiales	Clostridiaceae	Clostridium	perfringens
TGGGGAATATTGGGCAATGGACGCAAGTCTGACCCAGCAACGCCGCGTGAAGGAAGAAGGCTTTCGGGTTGTAAACTTCTTTTAAGGGGGAAGAGCAGAAGACGGTACCCCTTGAATAAGCCACGGCTAACTACGTGCCAGCAGCCGCGGTAATACGTAGGTGGCAAGCGTTGTCCGGATTTACTGGGTGTAAAGGGCGTGTAGCCGGAGAGACAAGTCA	Ileum	0.017870134	-21.67529191	6.56101484	-3.303649273	0.000954351	0.009805667	Bacteria	Firmicutes	Clostridia	Clostridiales	Ruminococcaceae	Oscillospira	NA
